# Supplementary material for: Bis[6-meth­oxy-2-[(4-methyl­phen­yl)iminiometh­yl]phenolate-κO 1]tris­(nitrato-κ2 O,O′)ytterbium(III) monohydrate
Source: Acta Crystallogr Sect E Struct Rep Online. 2009 Oct 17;65(Pt 11):m1385–6. doi: 10.1107/S1600536809041361 (PMC2971141; doi:10.1107/S1600536809041361)
Supplement: Supplementary file 1 [file e-65-m1385-sup1.cif]

##############################################################################
###                                                                        ###
###        Electronic paper (Acta Crystallographica Section E)             ###
###                                                                        ###
##############################################################################
#                                                                            #
# This CIF contains the data in a paper accepted for publication in Acta     #
# Crystallographica Section E. It conforms to the requirements of Notes      #
# for Authors for Section E, and has been peer reviewed under the auspices   #
# of the IUCr Commission on Journals.                                        #
#                                                                            #
# Full details of the Crystallographic Information File format               #
# are given in the paper "The Crystallographic Information File (CIF):       #
# a New Standard Archive File for Crystallography" by S. R. Hall, F. H.      #
# Allen and I. D. Brown [Acta Cryst. (1991), A47, 655-685].                  #
#                                                                            #
# The current version of the core CIF dictionary is obtainable from          #
# ftp://ftp.iucr.org/pub/cif_core.dic. The current version number is 2.4.    #
#                                                                            #
# Software is freely available for graphical display of the structure(s) in  #
# this CIF.  For information consult the CIF home page http://www.iucr.org/  #
# cif/home.html                                                              #
#                                                                            #
# This file may be used for bona fide research purposes within the           #
# scientific community so long as proper attribution is given to the journal # 
# article from which it was obtained.                                        #
#                                                                            #
##############################################################################
                                             
data_I
_audit_creation_method     SHELXL-97
_chemical_name_systematic
;
Bis[6-methoxy-2-[(4-methylphenyl)iminiomethyl]phenolate-
\k<i>O</i>^1^]tris(nitrato-\k^2^<i>O</i>,<i>O</i>')ytterbium(III)
monohydrate
;
_chemical_name_common     ?
_chemical_formula_moiety     'C30 H30 N5 O13 Yb, H2 O'
_chemical_formula_sum     'C30 H32 N5 O14 Yb'
_chemical_formula_iupac     '[Yb (N O3)3 (C15 H15 N O2)2], H2 O'
_chemical_formula_weight     859.65
_chemical_melting_point     ?
_symmetry_cell_setting     Triclinic
_symmetry_space_group_name_H-M     'P -1'
_symmetry_space_group_name_HALL     '-P 1'
loop_
    _symmetry_equiv_pos_as_xyz
    'x, y, z'
    '-x, -y, -z'
_cell_length_a     9.68780(10)
_cell_length_b     9.9210(2)
_cell_length_c     18.5998(3)
_cell_angle_alpha     97.3410(10)
_cell_angle_beta     101.9290(10)
_cell_angle_gamma     106.5930(10)
_cell_volume     1642.63(5)
_cell_formula_units_Z     2
_cell_measurement_reflns_used     9270
_cell_measurement_theta_min     2.19
_cell_measurement_theta_max     27.61
_cell_measurement_temperature     296(2)
_exptl_crystal_description     block
_exptl_crystal_colour     red
_exptl_crystal_size_max     0.266
_exptl_crystal_size_mid     0.160
_exptl_crystal_size_min     0.095
_exptl_crystal_density_diffrn     1.738
_exptl_crystal_density_meas     ?
_exptl_crystal_density_method     'not measured'
_exptl_crystal_F_000     858
_exptl_absorpt_coefficient_mu     2.924
_exptl_absorpt_correction_type     multi-scan
_exptl_absorpt_process_details     '(SADABS; Sheldrick, 1996)'
_exptl_absorpt_correction_T_min     0.576
_exptl_absorpt_correction_T_max     0.757
_exptl_special_details
;
;
_diffrn_ambient_temperature     296(2)
_diffrn_radiation_type     MoK\a
_diffrn_radiation_wavelength     0.71073
_diffrn_radiation_source     'fine-focus sealed tube'
_diffrn_radiation_monochromator     graphite
_diffrn_measurement_device_type     'Bruker APEXII area-detector'
_diffrn_measurement_method     '\f and \w'
_diffrn_detector_area_resol_mean     ?
_diffrn_reflns_number     24571
_diffrn_reflns_av_R_equivalents     0.0292
_diffrn_reflns_av_sigmaI/netI     0.0379
_diffrn_reflns_theta_min     2.19
_diffrn_reflns_theta_max     27.61
_diffrn_reflns_theta_full     27.61
_diffrn_measured_fraction_theta_max     0.988
_diffrn_measured_fraction_theta_full     0.988
_diffrn_reflns_limit_h_min     -12
_diffrn_reflns_limit_h_max     12
_diffrn_reflns_limit_k_min     -11
_diffrn_reflns_limit_k_max     12
_diffrn_reflns_limit_l_min     -24
_diffrn_reflns_limit_l_max     24
_diffrn_standards_number     ?
_diffrn_standards_interval_count     ?
_diffrn_standards_interval_time     ?
_diffrn_standards_decay_%     ?
_refine_special_details
;
Refinement of <i>F</i>^2^ against ALL reflections. The weighted <i>R</i>-factor
<i>wR</i> and goodness of fit <i>S</i> are based on <i>F</i>^2^, conventional
<i>R</i>-factors <i>R</i> are based on <i>F</i>, with <i>F</i> set to zero for
negative <i>F</i>^2^. The threshold expression of <i>F</i>^2^ >
\s(<i>F</i>^2^) is used only for calculating <i>R</i>-factors(gt) <i>etc</i>.
and is not relevant to the choice of reflections for refinement.
<i>R</i>-factors based on <i>F</i>^2^ are statistically about twice as large
as those based on <i>F</i>, and <i>R</i>-factors based on ALL data will be
even larger.
;
_reflns_number_total     7543
_reflns_number_gt     6122
_reflns_threshold_expression     I>2\s(I)
_refine_ls_structure_factor_coef     Fsqd
_refine_ls_matrix_type     full
_refine_ls_R_factor_all     0.0512
_refine_ls_R_factor_gt     0.0376
_refine_ls_wR_factor_gt     0.0876
_refine_ls_wR_factor_ref     0.0950
_refine_ls_goodness_of_fit_ref     0.992
_refine_ls_restrained_S_all     0.992
_refine_ls_number_reflns     7543
_refine_ls_number_parameters     457
_refine_ls_number_restraints     4
_refine_ls_hydrogen_treatment     mixed
_refine_ls_weighting_scheme     calc
_refine_ls_weighting_details
              'w=1/[\s^2^(Fo^2^)+(0.0562P)^2^+0.3718P] where P=(Fo^2^+2Fc^2^)/3'
_atom_sites_solution_hydrogens     geom
_atom_sites_solution_primary     direct
_atom_sites_solution_secondary     difmap
_refine_ls_shift/su_max     0.001
_refine_ls_shift/su_mean     0.000
_refine_diff_density_max     1.883
_refine_diff_density_min     -0.764
_refine_ls_extinction_method     none
_refine_ls_extinction_coef     ?
loop_
    _atom_type_symbol
    _atom_type_description
    _atom_type_scat_dispersion_real
    _atom_type_scat_dispersion_imag
    _atom_type_scat_source
    'C' 'C' 0.0033 0.0016
                         'International Tables Vol C Tables 4.2.6.8 and 6.1.1.4'
    'H' 'H' 0.0000 0.0000
                         'International Tables Vol C Tables 4.2.6.8 and 6.1.1.4'
    'N' 'N' 0.0061 0.0033
                         'International Tables Vol C Tables 4.2.6.8 and 6.1.1.4'
    'O' 'O' 0.0106 0.0060
                         'International Tables Vol C Tables 4.2.6.8 and 6.1.1.4'
    'Yb' 'Yb' -0.3850 5.5486
                         'International Tables Vol C Tables 4.2.6.8 and 6.1.1.4'
_computing_data_collection     'APEX2 (Bruker, 2006)'
_computing_cell_refinement     'SAINT (Bruker, 2006)'
_computing_data_reduction     'SAINT (Bruker, 2006)'
_computing_structure_solution     'SHELXS97 (Sheldrick, 2008)'
_computing_structure_refinement     'SHELXL97 (Sheldrick, 2008)'
_computing_molecular_graphics     'SHELXTL (Sheldrick, 2008)'
_computing_publication_material
                            'SHELXL97 (Sheldrick, 2008) and PLATON (Spek, 2009)'
loop_
    _atom_site_type_symbol
    _atom_site_label
    _atom_site_fract_x
    _atom_site_fract_y
    _atom_site_fract_z
    _atom_site_U_iso_or_equiv
    _atom_site_adp_type
    _atom_site_calc_flag
    _atom_site_refinement_flags
    _atom_site_occupancy
    _atom_site_disorder_assembly
    _atom_site_disorder_group
    Yb Yb 0.968710(17) 0.805760(19) 0.249140(10) 0.04617(8) Uani d . 1 . .
    N N1 1.4545(4) 1.0479(4) 0.27759(19) 0.0459(8) Uani d . 1 . .
    H H1A 1.3655 1.0118 0.2820 0.055 Uiso calc R 1 . .
    N N2 0.5165(4) 0.4795(4) 0.22488(19) 0.0456(8) Uani d . 1 . .
    H H2A 0.6045 0.5268 0.2226 0.055 Uiso calc R 1 . .
    N N3 0.8386(5) 0.7186(5) 0.0937(2) 0.0606(10) Uani d . 1 . .
    N N4 1.1154(5) 0.7510(6) 0.3852(3) 0.0664(12) Uani d . 1 . .
    N N5 0.9364(6) 1.0733(5) 0.2322(3) 0.0681(12) Uani d . 1 . .
    O O1 1.2019(3) 0.8427(3) 0.24032(17) 0.0530(8) Uani d . 1 . .
    O O2 1.0387(3) 0.5841(4) 0.1676(2) 0.0643(9) Uani d . 1 . .
    O O3 0.7601(3) 0.7075(3) 0.28207(17) 0.0517(7) Uani d . 1 . .
    O O4 0.8875(3) 0.9622(4) 0.36941(19) 0.0654(9) Uani d . 1 . .
    O O5 0.7806(3) 0.6609(4) 0.14198(19) 0.0614(9) Uani d . 1 . .
    O O6 0.9582(4) 0.8237(4) 0.12055(19) 0.0621(8) Uani d . 1 . .
    O O7 0.7843(6) 0.6766(5) 0.0273(2) 0.0980(14) Uani d . 1 . .
    O O8 1.1297(5) 0.8765(5) 0.3772(2) 0.0729(10) Uani d . 1 . .
    O O9 1.0374(4) 0.6518(4) 0.3277(2) 0.0716(10) Uani d . 1 . .
    O O10 1.1715(5) 0.7193(5) 0.4431(2) 0.0904(13) Uani d . 1 . .
    O O11 0.8255(4) 0.9634(4) 0.2118(2) 0.0700(9) Uani d . 1 . .
    O O12 1.0607(4) 1.0550(3) 0.2605(2) 0.0611(9) Uani d . 1 . .
    O O13 0.9282(6) 1.1912(5) 0.2263(3) 0.1144(18) Uani d . 1 . .
    C C1 1.3997(4) 0.8384(5) 0.1834(2) 0.0429(9) Uani d . 1 . .
    C C2 1.2576(4) 0.7763(5) 0.1938(2) 0.0439(9) Uani d . 1 . .
    C C3 1.1733(5) 0.6369(5) 0.1516(2) 0.0480(10) Uani d . 1 . .
    C C4 1.2283(5) 0.5683(5) 0.1010(3) 0.0554(11) Uani d . 1 . .
    H H4A 1.1713 0.4774 0.0732 0.067 Uiso calc R 1 . .
    C C5 1.3693(6) 0.6341(5) 0.0912(3) 0.0600(12) Uani d . 1 . .
    H H5A 1.4049 0.5870 0.0563 0.072 Uiso calc R 1 . .
    C C6 1.4543(5) 0.7647(5) 0.1316(2) 0.0527(11) Uani d . 1 . .
    H H6A 1.5490 0.8065 0.1255 0.063 Uiso calc R 1 . .
    C C7 1.4944(5) 0.9742(5) 0.2276(2) 0.0467(10) Uani d . 1 . .
    H H7A 1.5889 1.0115 0.2203 0.056 Uiso calc R 1 . .
    C C8 0.9538(7) 0.4397(6) 0.1344(4) 0.092(2) Uani d . 1 . .
    H H8A 1.0138 0.3791 0.1452 0.139 Uiso calc R 1 . .
    H H8B 0.9214 0.4305 0.0811 0.139 Uiso calc R 1 . .
    H H8C 0.8685 0.4114 0.1544 0.139 Uiso calc R 1 . .
    C C9 1.5409(5) 1.1810(4) 0.3256(2) 0.0456(9) Uani d . 1 . .
    C C10 1.6779(5) 1.2602(5) 0.3190(3) 0.0576(11) Uani d . 1 . .
    H H10A 1.7168 1.2282 0.2810 0.069 Uiso calc R 1 . .
    C C11 1.7572(5) 1.3869(5) 0.3689(3) 0.0619(12) Uani d . 1 . .
    H H11A 1.8502 1.4395 0.3643 0.074 Uiso calc R 1 . .
    C C12 1.7019(6) 1.4379(5) 0.4256(3) 0.0603(12) Uani d . 1 . .
    C C13 1.5647(6) 1.3591(6) 0.4309(3) 0.0721(15) Uani d . 1 . .
    H H13A 1.5257 1.3921 0.4686 0.087 Uiso calc R 1 . .
    C C14 1.4825(6) 1.2312(6) 0.3812(3) 0.0673(14) Uani d . 1 . .
    H H14A 1.3888 1.1795 0.3853 0.081 Uiso calc R 1 . .
    C C15 1.7903(7) 1.5764(6) 0.4809(3) 0.0851(18) Uani d . 1 . .
    H H15A 1.7900 1.5618 0.5309 0.128 Uiso calc R 1 . .
    H H15B 1.7462 1.6492 0.4705 0.128 Uiso calc R 1 . .
    H H15C 1.8910 1.6061 0.4764 0.128 Uiso calc R 1 . .
    C C16 0.5417(4) 0.6699(5) 0.3259(2) 0.0442(9) Uani d . 1 . .
    C C17 0.6855(4) 0.7534(5) 0.3255(2) 0.0424(9) Uani d . 1 . .
    C C18 0.7486(5) 0.8889(5) 0.3747(2) 0.0481(10) Uani d . 1 . .
    C C19 0.6746(5) 0.9362(5) 0.4222(3) 0.0569(11) Uani d . 1 . .
    H H19A 0.7185 1.0252 0.4544 0.068 Uiso calc R 1 . .
    C C20 0.5325(6) 0.8503(6) 0.4224(3) 0.0696(15) Uani d . 1 . .
    H H20A 0.4826 0.8825 0.4550 0.083 Uiso calc R 1 . .
    C C21 0.4670(5) 0.7214(5) 0.3758(3) 0.0602(12) Uani d . 1 . .
    H H21A 0.3720 0.6658 0.3762 0.072 Uiso calc R 1 . .
    C C22 0.4648(5) 0.5359(5) 0.2758(2) 0.0476(10) Uani d . 1 . .
    H H22A 0.3708 0.4851 0.2798 0.057 Uiso calc R 1 . .
    C C23 0.9660(6) 1.0991(5) 0.4183(3) 0.0681(14) Uani d . 1 . .
    H H23A 0.9765 1.0881 0.4695 0.102 Uiso calc R 1 . .
    H H23B 0.9111 1.1644 0.4085 0.102 Uiso calc R 1 . .
    H H23C 1.0628 1.1363 0.4097 0.102 Uiso calc R 1 . .
    C C24 0.4433(4) 0.3477(4) 0.1723(2) 0.0443(9) Uani d . 1 . .
    C C25 0.3097(5) 0.2547(5) 0.1744(3) 0.0531(11) Uani d . 1 . .
    H H25A 0.2642 0.2759 0.2118 0.064 Uiso calc R 1 . .
    C C26 0.2433(5) 0.1309(5) 0.1216(3) 0.0589(12) Uani d . 1 . .
    H H26A 0.1524 0.0688 0.1235 0.071 Uiso calc R 1 . .
    C C27 0.3079(6) 0.0956(5) 0.0654(3) 0.0590(12) Uani d . 1 . .
    C C28 0.4427(6) 0.1890(6) 0.0646(3) 0.0708(14) Uani d . 1 . .
    H H28A 0.4887 0.1667 0.0277 0.085 Uiso calc R 1 . .
    C C29 0.5122(5) 0.3158(6) 0.1174(3) 0.0628(13) Uani d . 1 . .
    H H29A 0.6033 0.3780 0.1158 0.075 Uiso calc R 1 . .
    C C30 0.2304(5) -0.0412(5) 0.0060(3) 0.0803(16) Uani d . 1 . .
    H H30A 0.1376 -0.0919 0.0155 0.121 Uiso calc R 1 . .
    H H30B 0.2930 -0.1009 0.0077 0.121 Uiso calc R 1 . .
    H H30C 0.2117 -0.0171 -0.0427 0.121 Uiso calc R 1 . .
    O O1W 0.1609(5) 0.4096(5) 0.3221(3) 0.207(4) Uani d RD 1 . .
    H H1WB 0.086(11) 0.330(10) 0.300(8) 0.310 Uiso d D 1 . .
    H H1WA 0.117(14) 0.466(10) 0.342(5) 0.310 Uiso d D 1 . .
loop_
    _atom_site_aniso_label
    _atom_site_aniso_U_11
    _atom_site_aniso_U_22
    _atom_site_aniso_U_33
    _atom_site_aniso_U_12
    _atom_site_aniso_U_13
    _atom_site_aniso_U_23
    Yb 0.03135(10) 0.04494(13) 0.05706(13) 0.00384(8) 0.01277(8) 0.00902(9)
    N1 0.0345(17) 0.047(2) 0.050(2) 0.0088(15) 0.0070(15) 0.0024(16)
    N2 0.0332(17) 0.049(2) 0.050(2) 0.0065(15) 0.0106(15) 0.0092(16)
    N3 0.062(3) 0.061(3) 0.058(3) 0.026(2) 0.011(2) 0.002(2)
    N4 0.056(3) 0.094(4) 0.062(3) 0.032(3) 0.027(2) 0.021(3)
    N5 0.089(3) 0.061(3) 0.082(3) 0.039(3) 0.051(3) 0.029(2)
    O1 0.0361(15) 0.061(2) 0.0549(17) 0.0093(13) 0.0141(13) -0.0023(15)
    O2 0.0433(17) 0.055(2) 0.082(2) -0.0006(15) 0.0122(16) 0.0132(18)
    O3 0.0392(15) 0.0500(18) 0.0610(18) 0.0054(13) 0.0213(14) 0.0007(14)
    O4 0.0477(18) 0.059(2) 0.072(2) -0.0028(15) 0.0197(16) -0.0090(17)
    O5 0.0461(17) 0.063(2) 0.064(2) 0.0046(15) 0.0174(15) -0.0037(17)
    O6 0.062(2) 0.055(2) 0.066(2) 0.0109(17) 0.0205(17) 0.0134(17)
    O7 0.130(4) 0.096(3) 0.050(2) 0.036(3) -0.003(2) -0.004(2)
    O8 0.086(3) 0.077(3) 0.064(2) 0.042(2) 0.0200(19) 0.008(2)
    O9 0.056(2) 0.069(2) 0.089(3) 0.0118(18) 0.0153(19) 0.034(2)
    O10 0.096(3) 0.136(4) 0.064(2) 0.064(3) 0.025(2) 0.042(3)
    O11 0.058(2) 0.068(2) 0.091(3) 0.0236(19) 0.0271(19) 0.019(2)
    O12 0.059(2) 0.0428(18) 0.087(2) 0.0130(15) 0.0361(18) 0.0134(17)
    O13 0.159(5) 0.073(3) 0.159(5) 0.065(3) 0.085(4) 0.056(3)
    C1 0.0340(19) 0.048(2) 0.046(2) 0.0135(18) 0.0083(17) 0.0095(19)
    C2 0.037(2) 0.050(3) 0.043(2) 0.0160(18) 0.0060(17) 0.0066(19)
    C3 0.039(2) 0.050(3) 0.050(2) 0.0103(19) 0.0054(18) 0.011(2)
    C4 0.062(3) 0.041(3) 0.055(3) 0.013(2) 0.005(2) 0.002(2)
    C5 0.068(3) 0.059(3) 0.057(3) 0.027(3) 0.020(2) 0.002(2)
    C6 0.048(2) 0.060(3) 0.052(3) 0.021(2) 0.017(2) 0.005(2)
    C7 0.039(2) 0.052(3) 0.047(2) 0.0164(19) 0.0076(18) 0.003(2)
    C8 0.069(4) 0.052(3) 0.143(6) -0.001(3) 0.019(4) 0.031(4)
    C9 0.044(2) 0.040(2) 0.047(2) 0.0105(18) 0.0046(18) 0.0055(19)
    C10 0.049(3) 0.053(3) 0.068(3) 0.010(2) 0.020(2) 0.007(2)
    C11 0.051(3) 0.045(3) 0.077(3) 0.001(2) 0.011(2) 0.007(2)
    C12 0.063(3) 0.043(3) 0.060(3) 0.006(2) -0.003(2) 0.011(2)
    C13 0.082(4) 0.055(3) 0.067(3) 0.009(3) 0.026(3) -0.010(3)
    C14 0.060(3) 0.055(3) 0.075(3) 0.003(2) 0.025(3) -0.004(3)
    C15 0.098(5) 0.049(3) 0.076(4) 0.003(3) -0.004(3) -0.007(3)
    C16 0.042(2) 0.046(2) 0.048(2) 0.0147(18) 0.0151(18) 0.0130(19)
    C17 0.037(2) 0.047(2) 0.045(2) 0.0138(18) 0.0128(17) 0.0111(19)
    C18 0.044(2) 0.050(3) 0.049(2) 0.0122(19) 0.0130(19) 0.009(2)
    C19 0.059(3) 0.050(3) 0.064(3) 0.020(2) 0.020(2) 0.006(2)
    C20 0.073(3) 0.062(3) 0.083(4) 0.022(3) 0.046(3) 0.003(3)
    C21 0.052(3) 0.060(3) 0.076(3) 0.017(2) 0.036(2) 0.011(3)
    C22 0.041(2) 0.045(2) 0.057(3) 0.0079(18) 0.0181(19) 0.017(2)
    C23 0.060(3) 0.054(3) 0.070(3) 0.000(2) 0.008(2) -0.004(3)
    C24 0.043(2) 0.039(2) 0.048(2) 0.0096(18) 0.0101(18) 0.0102(18)
    C25 0.049(2) 0.049(3) 0.055(3) 0.004(2) 0.017(2) 0.009(2)
    C26 0.051(3) 0.051(3) 0.065(3) 0.001(2) 0.015(2) 0.015(2)
    C27 0.061(3) 0.052(3) 0.056(3) 0.014(2) 0.004(2) 0.011(2)
    C28 0.064(3) 0.070(4) 0.076(3) 0.014(3) 0.029(3) 0.002(3)
    C29 0.045(3) 0.061(3) 0.076(3) 0.007(2) 0.025(2) 0.001(3)
    C30 0.083(4) 0.060(3) 0.077(4) 0.012(3) 0.001(3) -0.004(3)
    O1W 0.172(7) 0.191(9) 0.248(10) 0.041(6) 0.078(7) 0.018(7)
_geom_special_details
;
 All esds (except the esd in the dihedral angle between two l.s. planes)
 are estimated using the full covariance matrix.  The cell esds are taken
 into account individually in the estimation of esds in distances, angles
 and torsion angles; correlations between esds in cell parameters are only
 used when they are defined by crystal symmetry.  An approximate (isotropic)
 treatment of cell esds is used for estimating esds involving l.s. planes.
;
loop_
    _geom_bond_atom_site_label_1
    _geom_bond_atom_site_label_2
    _geom_bond_site_symmetry_2
    _geom_bond_distance
    _geom_bond_publ_flag
    Yb O3 . 2.225(3) yes
    Yb O1 . 2.228(3) yes
    Yb O12 . 2.342(3) yes
    Yb O5 . 2.373(3) yes
    Yb O9 . 2.379(4) yes
    Yb O6 . 2.404(3) yes
    Yb O11 . 2.444(4) yes
    Yb O8 . 2.451(4) yes
    Yb N5 . 2.809(5) ?
    Yb N3 . 2.815(4) ?
    Yb O2 . 2.833(4) yes
    Yb O4 . 2.927(3) yes
    Yb N4 . 2.833(5) ?
    N1 C7 . 1.298(5) ?
    N1 C9 . 1.414(5) ?
    N1 H1A . 0.8600 ?
    N2 C22 . 1.297(5) ?
    N2 C24 . 1.423(5) ?
    N2 H2A . 0.8600 ?
    N3 O7 . 1.205(5) ?
    N3 O5 . 1.267(5) ?
    N3 O6 . 1.271(5) ?
    N4 O10 . 1.223(6) ?
    N4 O8 . 1.245(6) ?
    N4 O9 . 1.287(6) ?
    N5 O13 . 1.212(6) ?
    N5 O11 . 1.242(6) ?
    N5 O12 . 1.284(6) ?
    O1 C2 . 1.313(5) ?
    O2 C3 . 1.369(5) ?
    O2 C8 . 1.415(6) ?
    O3 C17 . 1.310(5) ?
    O4 C18 . 1.365(5) ?
    O4 C23 . 1.435(5) ?
    C1 C2 . 1.402(5) ?
    C1 C6 . 1.412(6) ?
    C1 C7 . 1.425(6) ?
    C2 C3 . 1.417(6) ?
    C3 C4 . 1.372(6) ?
    C4 C5 . 1.397(7) ?
    C4 H4A . 0.9300 ?
    C5 C6 . 1.344(6) ?
    C5 H5A . 0.9300 ?
    C6 H6A . 0.9300 ?
    C7 H7A . 0.9300 ?
    C8 H8A . 0.9600 ?
    C8 H8B . 0.9600 ?
    C8 H8C . 0.9600 ?
    C9 C10 . 1.375(6) ?
    C9 C14 . 1.383(6) ?
    C10 C11 . 1.373(6) ?
    C10 H10A . 0.9300 ?
    C11 C12 . 1.382(7) ?
    C11 H11A . 0.9300 ?
    C12 C13 . 1.367(7) ?
    C12 C15 . 1.510(7) ?
    C13 C14 . 1.384(7) ?
    C13 H13A . 0.9300 ?
    C14 H14A . 0.9300 ?
    C15 H15A . 0.9600 ?
    C15 H15B . 0.9600 ?
    C15 H15C . 0.9600 ?
    C16 C17 . 1.405(5) ?
    C16 C21 . 1.419(6) ?
    C16 C22 . 1.423(6) ?
    C17 C18 . 1.416(6) ?
    C18 C19 . 1.365(6) ?
    C19 C20 . 1.397(7) ?
    C19 H19A . 0.9300 ?
    C20 C21 . 1.347(7) ?
    C20 H20A . 0.9300 ?
    C21 H21A . 0.9300 ?
    C22 H22A . 0.9300 ?
    C23 H23A . 0.9600 ?
    C23 H23B . 0.9600 ?
    C23 H23C . 0.9600 ?
    C24 C25 . 1.369(5) ?
    C24 C29 . 1.381(6) ?
    C25 C26 . 1.367(6) ?
    C25 H25A . 0.9300 ?
    C26 C27 . 1.381(7) ?
    C26 H26A . 0.9300 ?
    C27 C28 . 1.373(7) ?
    C27 C30 . 1.524(7) ?
    C28 C29 . 1.388(7) ?
    C28 H28A . 0.9300 ?
    C29 H29A . 0.9300 ?
    C30 H30A . 0.9600 ?
    C30 H30B . 0.9600 ?
    C30 H30C . 0.9600 ?
    O1W H1WB . 0.88 ?
    O1W H1WA . 0.88 ?
loop_
    _geom_angle_atom_site_label_1
    _geom_angle_atom_site_label_2
    _geom_angle_atom_site_label_3
    _geom_angle_site_symmetry_1
    _geom_angle_site_symmetry_3
    _geom_angle
    _geom_angle_publ_flag
    O3 Yb O1 . . 157.78(13) ?
    O3 Yb O12 . . 119.91(11) ?
    O1 Yb O12 . . 77.05(11) ?
    O3 Yb O5 . . 70.20(11) ?
    O1 Yb O5 . . 115.39(10) ?
    O12 Yb O5 . . 120.65(13) ?
    O3 Yb O9 . . 77.22(12) ?
    O1 Yb O9 . . 80.67(12) ?
    O12 Yb O9 . . 131.26(14) ?
    O5 Yb O9 . . 108.04(14) ?
    O3 Yb O6 . . 119.78(11) ?
    O1 Yb O6 . . 75.37(11) ?
    O12 Yb O6 . . 79.10(12) ?
    O5 Yb O6 . . 53.28(11) ?
    O9 Yb O6 . . 135.12(13) ?
    O3 Yb O11 . . 78.88(12) ?
    O1 Yb O11 . . 123.06(12) ?
    O12 Yb O11 . . 53.16(12) ?
    O5 Yb O11 . . 76.57(13) ?
    O9 Yb O11 . . 152.18(13) ?
    O6 Yb O11 . . 70.21(12) ?
    O3 Yb O8 . . 95.26(13) ?
    O1 Yb O8 . . 72.75(12) ?
    O12 Yb O8 . . 79.24(14) ?
    O5 Yb O8 . . 159.19(15) ?
    O9 Yb O8 . . 52.78(14) ?
    O6 Yb O8 . . 144.64(13) ?
    O11 Yb O8 . . 116.21(13) ?
    O3 Yb N5 . . 99.59(12) ?
    O1 Yb N5 . . 100.65(13) ?
    O12 Yb N5 . . 26.97(13) ?
    O5 Yb N5 . . 98.56(14) ?
    O9 Yb N5 . . 149.93(15) ?
    O6 Yb N5 . . 72.70(12) ?
    O11 Yb N5 . . 26.20(13) ?
    O8 Yb N5 . . 98.52(15) ?
    O3 Yb N3 . . 95.23(12) ?
    O1 Yb N3 . . 95.27(12) ?
    O12 Yb N3 . . 100.83(13) ?
    O5 Yb N3 . . 26.55(11) ?
    O9 Yb N3 . . 124.08(14) ?
    O6 Yb N3 . . 26.74(11) ?
    O11 Yb N3 . . 72.08(12) ?
    O8 Yb N3 . . 167.78(12) ?
    N5 Yb N3 . . 85.88(13) ?
    O3 Yb O2 . . 108.26(10) ?
    O1 Yb O2 . . 60.78(10) ?
    O12 Yb O2 . . 130.25(10) ?
    O5 Yb O2 . . 63.94(11) ?
    O9 Yb O2 . . 68.91(13) ?
    O6 Yb O2 . . 66.31(11) ?
    O11 Yb O2 . . 133.11(12) ?
    O8 Yb O2 . . 109.30(11) ?
    N5 Yb O2 . . 137.96(11) ?
    N3 Yb O2 . . 61.23(11) ?
    O3 Yb N4 . . 85.22(12) ?
    O1 Yb N4 . . 75.93(11) ?
    O12 Yb N4 . . 105.01(15) ?
    O5 Yb N4 . . 134.23(15) ?
    O9 Yb N4 . . 26.82(13) ?
    O6 Yb N4 . . 149.20(11) ?
    O11 Yb N4 . . 136.87(13) ?
    O8 Yb N4 . . 25.98(13) ?
    N5 Yb N4 . . 123.86(15) ?
    N3 Yb N4 . . 149.85(14) ?
    O2 Yb N4 . . 89.92(12) ?
    C7 N1 C9 . . 127.4(4) ?
    C7 N1 H1A . . 116.3 ?
    C9 N1 H1A . . 116.3 ?
    C22 N2 C24 . . 127.0(3) ?
    C22 N2 H2A . . 116.5 ?
    C24 N2 H2A . . 116.5 ?
    O7 N3 O5 . . 122.4(5) ?
    O7 N3 O6 . . 122.6(5) ?
    O5 N3 O6 . . 115.1(4) ?
    O7 N3 Yb . . 177.5(4) ?
    O5 N3 Yb . . 56.8(2) ?
    O6 N3 Yb . . 58.3(2) ?
    O10 N4 O8 . . 123.9(5) ?
    O10 N4 O9 . . 120.0(5) ?
    O8 N4 O9 . . 116.0(4) ?
    O10 N4 Yb . . 175.9(4) ?
    O8 N4 Yb . . 59.6(3) ?
    O9 N4 Yb . . 56.5(2) ?
    O13 N5 O11 . . 122.2(5) ?
    O13 N5 O12 . . 121.7(5) ?
    O11 N5 O12 . . 116.1(4) ?
    O13 N5 Yb . . 177.5(5) ?
    O11 N5 Yb . . 60.3(2) ?
    O12 N5 Yb . . 55.8(2) ?
    C2 O1 Yb . . 131.5(3) ?
    C3 O2 C8 . . 117.1(4) ?
    C3 O2 Yb . . 110.7(3) ?
    C8 O2 Yb . . 131.7(3) ?
    C17 O3 Yb . . 135.2(3) ?
    C18 O4 C23 . . 118.6(4) ?
    C18 O4 Yb . . 110.7(2) ?
    C23 O4 Yb . . 130.7(3) ?
    N3 O5 Yb . . 96.6(3) ?
    N3 O6 Yb . . 95.0(3) ?
    N4 O8 Yb . . 94.4(3) ?
    N4 O9 Yb . . 96.7(3) ?
    N5 O11 Yb . . 93.5(3) ?
    N5 O12 Yb . . 97.2(3) ?
    C2 C1 C6 . . 120.7(4) ?
    C2 C1 C7 . . 120.5(4) ?
    C6 C1 C7 . . 118.7(4) ?
    O1 C2 C1 . . 122.4(4) ?
    O1 C2 C3 . . 120.0(4) ?
    C1 C2 C3 . . 117.6(4) ?
    O2 C3 C4 . . 126.4(4) ?
    O2 C3 C2 . . 113.0(4) ?
    C4 C3 C2 . . 120.6(4) ?
    C3 C4 C5 . . 120.4(4) ?
    C3 C4 H4A . . 119.8 ?
    C5 C4 H4A . . 119.8 ?
    C6 C5 C4 . . 120.8(4) ?
    C6 C5 H5A . . 119.6 ?
    C4 C5 H5A . . 119.6 ?
    C5 C6 C1 . . 119.9(4) ?
    C5 C6 H6A . . 120.0 ?
    C1 C6 H6A . . 120.0 ?
    N1 C7 C1 . . 122.9(4) ?
    N1 C7 H7A . . 118.6 ?
    C1 C7 H7A . . 118.6 ?
    O2 C8 H8A . . 109.5 ?
    O2 C8 H8B . . 109.5 ?
    H8A C8 H8B . . 109.5 ?
    O2 C8 H8C . . 109.5 ?
    H8A C8 H8C . . 109.5 ?
    H8B C8 H8C . . 109.5 ?
    C10 C9 C14 . . 119.7(4) ?
    C10 C9 N1 . . 123.0(4) ?
    C14 C9 N1 . . 117.3(4) ?
    C11 C10 C9 . . 119.8(4) ?
    C11 C10 H10A . . 120.1 ?
    C9 C10 H10A . . 120.1 ?
    C10 C11 C12 . . 121.5(4) ?
    C10 C11 H11A . . 119.3 ?
    C12 C11 H11A . . 119.3 ?
    C13 C12 C11 . . 118.2(4) ?
    C13 C12 C15 . . 120.6(5) ?
    C11 C12 C15 . . 121.3(5) ?
    C12 C13 C14 . . 121.5(5) ?
    C12 C13 H13A . . 119.3 ?
    C14 C13 H13A . . 119.3 ?
    C9 C14 C13 . . 119.4(5) ?
    C9 C14 H14A . . 120.3 ?
    C13 C14 H14A . . 120.3 ?
    C12 C15 H15A . . 109.5 ?
    C12 C15 H15B . . 109.5 ?
    H15A C15 H15B . . 109.5 ?
    C12 C15 H15C . . 109.5 ?
    H15A C15 H15C . . 109.5 ?
    H15B C15 H15C . . 109.5 ?
    C17 C16 C21 . . 119.8(4) ?
    C17 C16 C22 . . 122.1(4) ?
    C21 C16 C22 . . 118.0(4) ?
    O3 C17 C16 . . 121.6(4) ?
    O3 C17 C18 . . 120.8(3) ?
    C16 C17 C18 . . 117.5(4) ?
    C19 C18 O4 . . 125.4(4) ?
    C19 C18 C17 . . 121.6(4) ?
    O4 C18 C17 . . 113.0(4) ?
    C18 C19 C20 . . 119.8(4) ?
    C18 C19 H19A . . 120.1 ?
    C20 C19 H19A . . 120.1 ?
    C21 C20 C19 . . 120.8(4) ?
    C21 C20 H20A . . 119.6 ?
    C19 C20 H20A . . 119.6 ?
    C20 C21 C16 . . 120.4(4) ?
    C20 C21 H21A . . 119.8 ?
    C16 C21 H21A . . 119.8 ?
    N2 C22 C16 . . 124.6(4) ?
    N2 C22 H22A . . 117.7 ?
    C16 C22 H22A . . 117.7 ?
    O4 C23 H23A . . 109.5 ?
    O4 C23 H23B . . 109.5 ?
    H23A C23 H23B . . 109.5 ?
    O4 C23 H23C . . 109.5 ?
    H23A C23 H23C . . 109.5 ?
    H23B C23 H23C . . 109.5 ?
    C25 C24 C29 . . 120.2(4) ?
    C25 C24 N2 . . 122.6(4) ?
    C29 C24 N2 . . 117.2(4) ?
    C26 C25 C24 . . 120.0(4) ?
    C26 C25 H25A . . 120.0 ?
    C24 C25 H25A . . 120.0 ?
    C25 C26 C27 . . 121.6(4) ?
    C25 C26 H26A . . 119.2 ?
    C27 C26 H26A . . 119.2 ?
    C28 C27 C26 . . 117.7(5) ?
    C28 C27 C30 . . 121.5(5) ?
    C26 C27 C30 . . 120.8(4) ?
    C27 C28 C29 . . 121.9(5) ?
    C27 C28 H28A . . 119.1 ?
    C29 C28 H28A . . 119.1 ?
    C24 C29 C28 . . 118.6(4) ?
    C24 C29 H29A . . 120.7 ?
    C28 C29 H29A . . 120.7 ?
    C27 C30 H30A . . 109.5 ?
    C27 C30 H30B . . 109.5 ?
    H30A C30 H30B . . 109.5 ?
    C27 C30 H30C . . 109.5 ?
    H30A C30 H30C . . 109.5 ?
    H30B C30 H30C . . 109.5 ?
    H1WB O1W H1WA . . 103 ?
loop_
    _geom_hbond_atom_site_label_D
    _geom_hbond_atom_site_label_H
    _geom_hbond_atom_site_label_A
    _geom_hbond_site_symmetry_A
    _geom_hbond_distance_DH
    _geom_hbond_distance_HA
    _geom_hbond_distance_DA
    _geom_hbond_angle_DHA
    N1 H1A O1 . 0.86 1.89 2.590(4) 137.6
    N2 H2A O3 . 0.86 1.99 2.668(4) 134.6
    O1W H1WB O13 1_445 0.88 1.89(13) 2.74133 162
    O1W H1WB N5 1_445 0.88 2.55(11) 3.40359 163
    O1W H1WA O9 1_455 0.88 2.22(11) 2.97416 144
    C22 H22A O1W . 0.93 2.29 3.1932 163
    C4 H4A O7 2_765 0.93 2.45 3.137(7) 131
data_global
_journal_date_recd_electronic     2009-08-22
_journal_date_accepted     2009-10-10
_journal_name_full     'Acta Crystallographica, Section E'
_journal_year     2009
_journal_volume     65
_journal_issue     11
_journal_page_first     m1385
_journal_page_last     m1386
_journal_paper_category     QM
_journal_coeditor_code     SI2199
_publ_contact_author_name     'Guo-Liang Zhao'
_publ_contact_author_address
;
 Zhejiang Key Laboratory for Reactive Chemistry on Solid Surfaces,
  Institute of Physical Chemistry,
  Zhejiang Normal University,
  Jinhua, Zhejiang 321004,
  People's Republic of China
College of Chemistry and Life Science,
  Zhejiang Normal University,
  Jinhua 321004, Zhejiang,
   People's Republic of China
;
_publ_contact_author_email     'sky53@zjnu.cn'
_publ_contact_author_fax     '86-579-82282595'
_publ_contact_author_phone     '86-579-82283925'
_publ_section_title
;
Bis[6-methoxy-2-[(4-methylphenyl)iminiomethyl]phenolate-
\k<i>O</i>^1^]tris(nitrato-\k^2^<i>O</i>,<i>O</i>')ytterbium(III)
monohydrate
;
loop_
    _publ_author_name
    _publ_author_address
    'Jian-Feng Liu'
;
 Zhejiang Key Laboratory for Reactive Chemistry on Solid Surfaces,
  Institute of Physical Chemistry,
  Zhejiang Normal University,
  Jinhua, Zhejiang 321004,
  People's Republic of China
and
  College of Chemistry and Life Science,
  Zhejiang Normal University,
  Jinhua 321004, Zhejiang,
  People's Republic of China
;
    'Jia-Lu Liu'
;
 Zhejiang Key Laboratory for Reactive Chemistry on Solid Surfaces,
  Institute of Physical Chemistry,
  Zhejiang Normal University,
  Jinhua, Zhejiang 321004,
  People's Republic of China
and
  College of Chemistry and Life Science,
  Zhejiang Normal University,
  Jinhua 321004, Zhejiang,
  People's Republic of China
;
    'Guo-Liang Zhao'
;
 Zhejiang Key Laboratory for Reactive Chemistry on Solid Surfaces,
  Institute of Physical Chemistry,
  Zhejiang Normal University,
  Jinhua, Zhejiang 321004,
  People's Republic of China
and
College of Chemistry and Life Science,
  Zhejiang Normal University,
  Jinhua 321004, Zhejiang,
  People's Republic of China
;
