# Supplementary material for: Bis[6-meth­oxy-2-[(4-methyl­phen­yl)iminiometh­yl]phenolate-κO 1]tris­(nitrato-κ2 O,O′)ytterbium(III) monohydrate
Source: Acta Crystallogr Sect E Struct Rep Online. 2009 Oct 17;65(Pt 11):m1385–6. doi: 10.1107/S1600536809041361 (PMC2971141; doi:10.1107/S1600536809041361)
Supplement: Supplementary file 2 [file e-65-m1385-Isup2.hkl]

# 
# h,k,l, Fc-squared, Fo-squared, sigma(Fo-squared) and status flag 
# 
data_I
_shelx_title ' J in P-1                     New: P-1' 
_shelx_refln_list_code          4 
_shelx_F_calc_maximum      358.67 
_exptl_crystal_F_000       857.81 
_reflns_d_resolution_high  0.7668 
 
loop_ 
 _symmetry_equiv_pos_as_xyz 
 'x, y, z' 
 '-x, -y, -z' 
 
_cell_length_a     9.6878 
_cell_length_b     9.9210 
_cell_length_c    18.5998 
_cell_angle_alpha  97.341 
_cell_angle_beta  101.929 
_cell_angle_gamma 106.593 
 
_shelx_F_squared_multiplier     1.000 
 
loop_ 
 _refln_index_h 
 _refln_index_k 
 _refln_index_l 
 _refln_F_squared_calc 
 _refln_F_squared_meas 
 _refln_F_squared_sigma 
 _refln_observed_status 
   1   0   0    15094.14    16330.28    149.74 o 
   2   0   0    18984.79    21664.24    181.58 o 
   3   0   0      148.61      218.51      6.14 o 
   4   0   0    19457.16    22089.22    171.61 o 
   5   0   0     1724.92     1630.53     23.06 o 
   6   0   0     1040.63     1164.04     30.66 o 
   7   0   0        4.22        8.40     11.29 o 
   8   0   0       72.48       60.38     19.87 o 
   9   0   0       21.67       14.60     19.80 o 
  10   0   0      438.41      414.10     49.51 o 
  11   0   0      387.39      505.37     79.37 o 
 -11   1   0      179.44      202.31     52.30 o 
 -10   1   0     1027.00     1007.15     53.13 o 
  -9   1   0     1304.34     1480.86     56.05 o 
  -8   1   0     1972.94     2007.39     60.16 o 
  -7   1   0     4339.57     4425.31     75.85 o 
  -6   1   0     4381.98     4283.07     50.43 o 
  -5   1   0     5359.00     5641.28     59.22 o 
  -4   1   0     4529.86     4772.22     46.55 o 
  -3   1   0     2227.89     1951.79     22.61 o 
  -2   1   0     5634.04     5252.89     59.65 o 
  -1   1   0     9097.80     9772.16    113.71 o 
   0   1   0     3755.75     4891.04     59.20 o 
   1   1   0     1362.62     1839.43     20.72 o 
   2   1   0      500.85      499.46      9.35 o 
   3   1   0      662.02      673.63     11.46 o 
   4   1   0     2799.93     3059.74     32.59 o 
   5   1   0     5066.77     5415.17     60.47 o 
   6   1   0     2858.48     3048.48     52.50 o 
   7   1   0     2409.92     2552.76     48.00 o 
   8   1   0     1925.56     2123.23     54.20 o 
   9   1   0     1393.17     1499.93     60.53 o 
  10   1   0     1238.37     1240.89    113.47 o 
  11   1   0      484.96      537.87     61.52 o 
 -12   2   0      502.19      442.49     54.94 o 
 -11   2   0      641.18      658.71     57.16 o 
 -10   2   0     1000.95     1065.95     91.77 o 
  -9   2   0     1280.97     1272.96     52.60 o 
  -8   2   0     1946.75     2021.70     61.28 o 
  -7   2   0     1410.88     1387.06     39.52 o 
  -6   2   0      493.33      525.53     17.98 o 
  -5   2   0      460.97      423.89     13.86 o 
  -4   2   0      400.79      408.97     14.34 o 
  -3   2   0        7.62       17.97      4.93 o 
  -2   2   0     6174.35     5639.43     64.92 o 
  -1   2   0      989.79      824.50     15.74 o 
   0   2   0    18022.10    18893.30    188.80 o 
   1   2   0     6207.85     6722.21     72.92 o 
   2   2   0     3883.13     4510.06     41.77 o 
   3   2   0    13227.94    13548.76    127.77 o 
   4   2   0    15623.38    16962.89    135.85 o 
   5   2   0     8081.23     8492.84     72.13 o 
   6   2   0     3161.55     3263.25     46.70 o 
   7   2   0     3521.09     3451.94     82.46 o 
   8   2   0     1066.87     1162.58     52.12 o 
   9   2   0      827.77      887.76     51.66 o 
  10   2   0       44.64       67.71     32.81 o 
 -12   3   0      122.31       90.11     36.65 o 
 -11   3   0        0.24        1.77     37.86 o 
 -10   3   0      102.37       80.68     29.42 o 
  -9   3   0      198.12      212.85     32.48 o 
  -8   3   0     1322.17     1322.35     49.81 o 
  -7   3   0     2240.75     2094.82     49.82 o 
  -6   3   0     4801.40     4807.50     66.56 o 
  -5   3   0     5616.21     5828.03     63.10 o 
  -4   3   0    11999.31    12087.76    103.93 o 
  -3   3   0    15388.77    15370.40    134.08 o 
  -2   3   0    18474.63    19692.27    202.64 o 
  -1   3   0     9981.93    10794.25    117.11 o 
   0   3   0     4359.67     4600.97     50.92 o 
   1   3   0     5801.22     5681.96     67.03 o 
   2   3   0     7367.99     7185.82     68.64 o 
   3   3   0     3311.30     3335.47     39.23 o 
   4   3   0      148.18      151.12      8.86 o 
   5   3   0       90.82      103.84     16.32 o 
   6   3   0      541.35      573.17     25.50 o 
   7   3   0      390.78      359.25     39.13 o 
   8   3   0      728.06      698.12     72.45 o 
   9   3   0      710.88      722.64     49.62 o 
  10   3   0      490.48      484.47     75.59 o 
 -12   4   0      269.45      193.81     44.24 o 
 -11   4   0      592.94      680.31     58.71 o 
 -10   4   0      766.01      684.59     87.07 o 
  -9   4   0     1623.60     1627.79     59.27 o 
  -8   4   0     3193.63     3265.19     79.47 o 
  -7   4   0     2670.35     2781.00     58.99 o 
  -6   4   0     2045.77     2073.57     39.80 o 
  -5   4   0     4960.87     5129.65     69.62 o 
  -4   4   0     3623.39     3655.96     45.19 o 
  -3   4   0     3768.64     3890.97     43.91 o 
  -2   4   0      162.90      177.70     13.37 o 
  -1   4   0      657.93      769.90     20.54 o 
   0   4   0       10.35        0.98      5.12 o 
   1   4   0     1833.98     2174.04     40.69 o 
   2   4   0     2049.66     1963.05     30.05 o 
   3   4   0     2446.75     2317.31     32.89 o 
   4   4   0     3439.21     3376.65     47.35 o 
   5   4   0      469.61      434.12     19.61 o 
   6   4   0     4358.81     4069.20    112.95 o 
   7   4   0     1992.98     2004.84     80.47 o 
   8   4   0     1741.85     1709.73     80.04 o 
   9   4   0      788.02      624.39     80.95 o 
 -12   5   0      322.17      283.01     47.92 o 
 -11   5   0      233.62      246.39     41.85 o 
 -10   5   0      270.86      241.26     49.62 o 
  -9   5   0      582.02      557.82     47.54 o 
  -8   5   0        5.25       37.81     18.54 o 
  -7   5   0       10.32       13.81     11.37 o 
  -6   5   0      117.60      118.14     14.38 o 
  -5   5   0       14.91       -7.42      7.42 o 
  -4   5   0     1702.54     1576.93     27.05 o 
  -3   5   0     6536.83     6248.41     61.38 o 
  -2   5   0     9103.76     8890.17     79.23 o 
  -1   5   0     8778.83     8470.02    115.08 o 
   0   5   0     7316.35     7129.95     88.01 o 
   1   5   0     6130.60     5721.49     74.85 o 
   2   5   0     6138.51     5647.52     82.83 o 
   3   5   0     3142.51     2974.49     55.40 o 
   4   5   0     2091.31     1938.42     59.31 o 
   5   5   0     3553.14     3290.45     98.39 o 
   6   5   0      400.96      421.45     43.77 o 
   7   5   0      197.35      335.82     42.71 o 
   8   5   0        1.15       47.14     38.21 o 
   9   5   0       16.03       -5.36     37.93 o 
 -12   6   0        4.76        6.42     24.72 o 
 -11   6   0      321.13      275.28     49.62 o 
 -10   6   0      344.87      364.49     44.43 o 
  -9   6   0      387.80      502.94     46.85 o 
  -8   6   0     1193.95     1208.57     57.71 o 
  -7   6   0     2775.84     2642.86     61.22 o 
  -6   6   0     1321.57     1266.68     39.50 o 
  -5   6   0     4799.42     4797.77     72.28 o 
  -4   6   0     4325.97     4266.49     55.18 o 
  -3   6   0     3813.12     3663.98     42.97 o 
  -2   6   0     7473.40     7382.82    111.61 o 
  -1   6   0      474.64      372.04     21.22 o 
   0   6   0     1092.25      955.63     33.35 o 
   1   6   0      131.50      129.09     16.39 o 
   2   6   0      418.23      517.46     29.42 o 
   3   6   0     1886.17     1646.80     49.95 o 
   4   6   0      188.91      182.73     22.78 o 
   5   6   0       71.54      159.92     30.75 o 
   6   6   0      371.68      466.02     48.05 o 
   7   6   0     1235.68     1361.75     98.13 o 
   8   6   0      363.12      303.60     63.50 o 
 -11   7   0      168.80      103.35     29.02 o 
 -10   7   0      870.57      889.81     48.91 o 
  -9   7   0      786.73      823.57     57.43 o 
  -8   7   0     1086.76     1099.92     46.62 o 
  -7   7   0      726.51      747.94     28.48 o 
  -6   7   0      748.11      804.84     41.30 o 
  -5   7   0      478.96      550.97     26.28 o 
  -4   7   0        0.63       16.07     14.60 o 
  -3   7   0        6.87       -0.34     10.88 o 
  -2   7   0      501.40      501.06     36.20 o 
  -1   7   0      227.79      206.42     26.14 o 
   0   7   0     1454.67     1275.20     52.07 o 
   1   7   0     1723.39     1540.40     47.22 o 
   2   7   0     4625.17     4446.16    107.67 o 
   3   7   0     3085.79     2985.65     73.75 o 
   4   7   0     1421.12     1406.41     57.50 o 
   5   7   0     1281.90     1259.64     66.92 o 
   6   7   0     1101.63      898.03     86.86 o 
   7   7   0      591.85      548.79     76.83 o 
 -11   8   0        2.14       -9.33     22.27 o 
 -10   8   0        0.03       -7.72     20.87 o 
  -9   8   0        7.96       -7.46     17.76 o 
  -8   8   0        5.33        3.77     20.88 o 
  -7   8   0       49.38       48.53     21.81 o 
  -6   8   0      373.48      371.93     33.77 o 
  -5   8   0     1214.34     1161.09     49.51 o 
  -4   8   0     1828.25     1915.64     60.11 o 
  -3   8   0     1300.86     1216.32     56.85 o 
  -2   8   0     2269.00     2232.50     76.61 o 
  -1   8   0     3020.24     2786.59     97.99 o 
   0   8   0     2742.28     2584.40    110.23 o 
   1   8   0     2064.54     1955.77     69.41 o 
   2   8   0     2059.73     2014.69     60.95 o 
   3   8   0      726.36      723.21     41.56 o 
   4   8   0      357.59      290.82     32.20 o 
   5   8   0       86.58       44.81     40.13 o 
   6   8   0        4.79       24.46     36.70 o 
 -11   9   0      160.49       72.16     43.29 o 
 -10   9   0      270.30      314.19     59.24 o 
  -9   9   0      368.22      263.61     53.05 o 
  -8   9   0      325.76      341.12     54.01 o 
  -7   9   0      450.18      490.16     40.09 o 
  -6   9   0      909.81      944.37     48.40 o 
  -5   9   0      638.26      661.91     62.40 o 
  -4   9   0      114.02      117.51     37.93 o 
  -3   9   0      288.06      346.48     52.09 o 
  -2   9   0      218.61      279.83     38.00 o 
  -1   9   0      148.35      110.78     35.32 o 
   0   9   0        8.13       19.65     26.11 o 
   1   9   0       45.22       54.70     32.44 o 
   2   9   0       76.62       80.28     21.67 o 
   3   9   0      244.38      303.59     33.84 o 
   4   9   0      346.69      262.10     57.17 o 
   5   9   0      287.23      193.93     53.88 o 
 -10  10   0      201.35       71.74     43.57 o 
  -9  10   0      147.78      149.40     46.45 o 
  -8  10   0       30.93       16.84     23.81 o 
  -7  10   0        3.02        9.62     30.65 o 
  -6  10   0        2.64       -4.12     33.40 o 
  -5  10   0       73.87       78.48     38.48 o 
  -4  10   0       25.00       39.31     34.50 o 
  -3  10   0      425.30      427.71     58.41 o 
  -2  10   0      320.29      348.00     54.84 o 
  -1  10   0      955.09     1032.30     82.33 o 
   0  10   0      202.22      357.62     57.31 o 
   1  10   0      726.05      821.89     77.10 o 
   2  10   0      628.98      690.36     74.08 o 
   3  10   0      472.03      473.80     49.10 o 
   4  10   0      676.17      658.75     89.20 o 
  -9  11   0       28.46       -6.73     31.61 o 
  -8  11   0      133.87      216.74     57.31 o 
  -7  11   0      126.26       80.95     43.71 o 
  -6  11   0      557.05      747.53     80.13 o 
  -5  11   0      399.46      489.83     68.03 o 
  -4  11   0      327.55      396.65     59.79 o 
  -3  11   0      514.10      520.62     68.03 o 
  -2  11   0      567.92      698.74     76.83 o 
  -1  11   0      319.57      249.04     54.98 o 
   0  11   0      200.84      250.83     54.29 o 
   1  11   0       71.95       57.45     39.44 o 
   2  11   0       23.89       35.05     42.47 o 
  -7  12   0       46.02      112.84     49.89 o 
  -6  12   0       77.90       94.83     48.24 o 
  -5  12   0       44.99        4.12     36.83 o 
  -4  12   0        4.02        1.10     35.87 o 
  -3  12   0        7.91      -24.46     35.60 o 
  -2  12   0        0.09       13.19     39.03 o 
  -1  12   0       39.95       15.53     39.03 o 
   0  12   0       48.33       31.75     43.57 o 
   0 -12   1      199.57      297.56     63.77 o 
   1 -12   1      291.48      247.94     59.79 o 
   2 -12   1      421.27      356.65     64.60 o 
   3 -12   1       74.57       53.88     41.64 o 
   4 -12   1      245.28      200.94     50.03 o 
   5 -12   1      126.60      172.07     51.54 o 
   6 -12   1      404.61      417.95     67.48 o 
   7 -12   1       11.75       12.51     38.48 o 
  -2 -11   1      400.46      501.65     73.39 o 
  -1 -11   1      389.55      457.26     68.03 o 
   0 -11   1      262.36      194.34     50.85 o 
   1 -11   1      109.97       93.32     39.99 o 
   2 -11   1       66.03      126.86     43.29 o 
   3 -11   1        5.33      -12.64     30.37 o 
   4 -11   1        8.60       -3.99     32.16 o 
   5 -11   1      103.75       52.91     37.93 o 
   6 -11   1       82.40       28.45     38.62 o 
   7 -11   1       82.66       61.57     40.27 o 
   9 -11   1      160.96      149.53     48.10 o 
  -4 -10   1      101.52       85.62     46.59 o 
  -3 -10   1       10.96       28.93     26.14 o 
  -2 -10   1        2.42        3.85     31.06 o 
  -1 -10   1        1.27        1.65     27.21 o 
   0 -10   1       27.07       53.05     32.85 o 
   1 -10   1      204.58      190.35     45.35 o 
   2 -10   1      475.01      487.36     60.34 o 
   3 -10   1      882.55      841.40     74.22 o 
   4 -10   1      374.99      315.70     51.68 o 
   5 -10   1      678.57      738.18     71.19 o 
   6 -10   1     1055.04     1325.60     89.06 o 
   7 -10   1      416.40      376.96     39.28 o 
   8 -10   1      214.53      214.95     47.69 o 
   9 -10   1      189.67      156.96     46.32 o 
  10 -10   1      142.63      159.43     49.75 o 
  -5  -9   1      151.67      132.22     47.00 o 
  -4  -9   1      551.24      560.07     50.25 o 
  -3  -9   1      750.08      819.36     53.11 o 
  -2  -9   1      672.68      673.19     89.89 o 
  -1  -9   1      959.85      915.62     74.35 o 
   0  -9   1     1044.27     1142.81     77.24 o 
   1  -9   1      833.35      871.36     70.23 o 
   2  -9   1      835.64      839.53     86.66 o 
   3  -9   1     1151.87     1204.65     77.65 o 
   4  -9   1     1027.17     1023.65     73.53 o 
   5  -9   1      422.82      384.72     58.34 o 
   6  -9   1      146.95      103.82     24.96 o 
   7  -9   1        5.46       -7.20     24.19 o 
   8  -9   1        0.08       12.37     30.65 o 
   9  -9   1        2.65       36.83     33.81 o 
  10  -9   1       56.07      112.97     42.74 o 
  11  -9   1       46.50       38.48     40.96 o 
  -6  -8   1      721.65      636.48     81.23 o 
  -5  -8   1      889.87      773.37     81.78 o 
  -4  -8   1      826.83      752.41     43.94 o 
  -3  -8   1     1511.95     1365.61     51.58 o 
  -2  -8   1      532.94      594.78     43.80 o 
  -1  -8   1      592.45      656.96     59.37 o 
   0  -8   1        4.50       -0.24     15.80 o 
   1  -8   1      109.59       92.84     22.95 o 
   2  -8   1      391.79      411.56     36.43 o 
   3  -8   1       63.34       86.82     22.92 o 
   4  -8   1      645.05      704.48     39.04 o 
   5  -8   1     1078.99     1055.92     46.92 o 
   6  -8   1      900.80      875.28     50.17 o 
   7  -8   1      506.48      504.53     38.01 o 
   8  -8   1      753.27      813.55     52.82 o 
   9  -8   1      393.08      427.41     35.55 o 
  10  -8   1      763.19      837.41     50.40 o 
  11  -8   1      161.09      201.88     33.93 o 
  -7  -7   1      119.77      121.91     47.55 o 
  -6  -7   1       77.36       33.54     36.70 o 
  -5  -7   1        2.70       24.32     23.91 o 
  -4  -7   1        6.40        5.55     15.83 o 
  -3  -7   1      105.62      100.74     20.39 o 
  -2  -7   1       45.47       42.93     18.26 o 
  -1  -7   1      907.85      874.95     36.21 o 
   0  -7   1     2827.48     2651.32     77.46 o 
   1  -7   1     2571.24     2572.86     75.76 o 
   2  -7   1     1990.09     2073.82     60.54 o 
   3  -7   1     2678.86     2616.24     58.41 o 
   4  -7   1     3555.14     3414.65     70.80 o 
   5  -7   1     2239.21     2218.18     48.89 o 
   6  -7   1     1924.81     1991.22     44.01 o 
   7  -7   1      559.74      599.99     29.98 o 
   8  -7   1      262.17      241.93     34.32 o 
   9  -7   1       89.22       21.59     24.68 o 
  10  -7   1      184.34      218.71     38.52 o 
  11  -7   1       63.41       81.31     26.58 o 
  -8  -6   1      146.51      133.73     47.42 o 
  -7  -6   1      664.86      596.90     73.94 o 
  -6  -6   1     1323.62     1138.89     63.89 o 
  -5  -6   1     2669.06     2381.37     65.77 o 
  -4  -6   1     1535.62     1386.42     47.11 o 
  -3  -6   1     5225.12     5180.65     83.67 o 
  -2  -6   1     4300.16     4231.28     80.64 o 
  -1  -6   1     3243.02     3035.83     64.24 o 
   0  -6   1     1220.79     1074.02     43.56 o 
   1  -6   1     5242.68     5168.35     79.74 o 
   2  -6   1     1978.66     1931.89     44.03 o 
   3  -6   1     1485.26     1363.36     24.39 o 
   4  -6   1      346.65      349.97     14.33 o 
   5  -6   1      869.63      877.14     29.47 o 
   6  -6   1       91.36       57.31     13.25 o 
   7  -6   1      144.00      200.98     23.75 o 
   8  -6   1      125.38      161.03     29.59 o 
   9  -6   1     1230.60     1294.03    113.59 o 
  10  -6   1      310.90      282.71     41.58 o 
  11  -6   1      410.25      389.91     49.70 o 
  12  -6   1      243.98      190.14     41.59 o 
  -9  -5   1      699.63      648.30     83.43 o 
  -8  -5   1     1757.43     1721.29    108.71 o 
  -7  -5   1     1727.66     1737.98     77.67 o 
  -6  -5   1      924.58      924.96     57.16 o 
  -5  -5   1      143.44      185.90     25.67 o 
  -4  -5   1     1451.78     1561.29     43.07 o 
  -3  -5   1      242.75      195.38     15.75 o 
  -2  -5   1       72.84       96.52     11.54 o 
  -1  -5   1     1651.27     1734.48     33.43 o 
   0  -5   1     1787.52     1937.66     40.74 o 
   1  -5   1      986.39     1024.60     33.82 o 
   2  -5   1     5105.17     5169.75     62.49 o 
   3  -5   1     9251.70     9208.07     83.63 o 
   4  -5   1     5026.21     5034.64     70.02 o 
   5  -5   1     2023.56     2015.02     42.42 o 
   6  -5   1     1813.57     1947.20     43.41 o 
   7  -5   1     2224.79     2213.64     78.76 o 
   8  -5   1     1758.09     1757.24     57.82 o 
   9  -5   1      479.10      462.02     38.01 o 
  10  -5   1      281.74      254.29     40.12 o 
  11  -5   1      323.02      271.78     42.86 o 
  12  -5   1       78.26       42.92     33.99 o 
  -9  -4   1       95.41      101.98     42.74 o 
  -8  -4   1      302.04      312.91     43.05 o 
  -7  -4   1        1.28       42.81     22.93 o 
  -6  -4   1       99.03      104.39     20.66 o 
  -5  -4   1     1875.33     1835.52     36.75 o 
  -4  -4   1     3079.92     3213.84     44.89 o 
  -3  -4   1     5698.62     5603.61     59.45 o 
  -2  -4   1     5852.02     5769.78     63.14 o 
  -1  -4   1     3620.66     3489.61     48.35 o 
   0  -4   1     6883.59     6796.44     73.49 o 
   1  -4   1    19413.41    19342.92    202.66 o 
   2  -4   1    26751.06    25919.36    236.09 o 
   3  -4   1     9624.95     9211.03     88.15 o 
   4  -4   1     4765.89     4581.98     52.86 o 
   5  -4   1     1253.27     1165.33     39.73 o 
   6  -4   1     2042.54     1919.88     38.07 o 
   7  -4   1      993.11      952.18     34.61 o 
   8  -4   1      174.48      199.76     26.50 o 
   9  -4   1       93.34      112.24     25.34 o 
  10  -4   1       76.98       74.16     25.71 o 
  11  -4   1       90.16       59.38     31.07 o 
  12  -4   1      223.38      215.98     44.48 o 
 -10  -3   1      182.86      168.78     52.64 o 
  -9  -3   1      852.74      858.42     51.93 o 
  -8  -3   1     1706.96     1698.46     61.38 o 
  -7  -3   1     3581.82     3770.73    102.68 o 
  -6  -3   1     3674.84     3742.62     64.86 o 
  -5  -3   1     5746.24     6009.39     67.49 o 
  -4  -3   1    11338.25    11098.84     94.07 o 
  -3  -3   1    10572.77    10733.65     97.34 o 
  -2  -3   1     6792.95     6810.48     69.06 o 
  -1  -3   1     5089.98     4781.29     52.12 o 
   0  -3   1     6632.44     6223.06     64.81 o 
   1  -3   1     1712.27     1755.10     28.75 o 
   2  -3   1      915.82      937.33     23.05 o 
   3  -3   1     6928.19     6856.99     67.21 o 
   4  -3   1     1386.02     1417.01     22.39 o 
   5  -3   1     1672.21     1877.58     29.66 o 
   6  -3   1     3283.82     3385.57     52.33 o 
   7  -3   1     4315.81     4163.27     75.49 o 
   8  -3   1     2030.83     2002.03     69.31 o 
   9  -3   1     1944.03     1912.99     64.01 o 
  10  -3   1     1133.82     1195.52     72.39 o 
  11  -3   1      566.14      451.57     78.13 o 
  12  -3   1      479.46      458.92     56.67 o 
 -11  -2   1      537.46      626.99     73.94 o 
 -10  -2   1      759.71      846.38     54.48 o 
  -9  -2   1     1222.06     1268.72     57.76 o 
  -8  -2   1      724.52      761.31     43.37 o 
  -7  -2   1      809.89      851.39     33.52 o 
  -6  -2   1      861.73      850.91     19.22 o 
  -5  -2   1     1437.62     1429.47     23.84 o 
  -4  -2   1      480.00      533.63     14.62 o 
  -3  -2   1      218.93      269.12      8.85 o 
  -2  -2   1      711.67      784.94     13.13 o 
  -1  -2   1     1209.23     1027.04     16.64 o 
   0  -2   1     5016.35     4298.30     56.43 o 
   1  -2   1     5254.42     5109.64     64.94 o 
   2  -2   1     1760.88     1846.67     25.55 o 
   3  -2   1     4892.87     5227.11     49.33 o 
   4  -2   1     5862.72     5919.09     56.78 o 
   5  -2   1    10367.69    10904.17    102.58 o 
   6  -2   1     5057.34     4944.58    112.05 o 
   7  -2   1     4396.81     4603.24     71.05 o 
   8  -2   1     1262.39     1196.82     52.80 o 
   9  -2   1      658.75      693.33     42.85 o 
  10  -2   1      616.63      539.74     50.12 o 
  11  -2   1       18.23       28.86     30.79 o 
  12  -2   1        1.78        1.35     29.51 o 
 -11  -1   1       69.02       70.98     34.88 o 
 -10  -1   1        2.82        7.71     22.52 o 
  -9  -1   1       52.31       81.41     19.76 o 
  -8  -1   1     1196.08     1249.79     41.48 o 
  -7  -1   1     1369.37     1367.70     32.94 o 
  -6  -1   1     2833.00     2857.40     35.56 o 
  -5  -1   1     6584.35     7240.91     58.72 o 
  -4  -1   1     8895.74     9649.08     72.25 o 
  -3  -1   1    12136.19    12164.82     98.08 o 
  -2  -1   1    29460.22    29339.89    320.53 o 
  -1  -1   1    45065.42    47824.54    471.85 o 
   0  -1   1    37679.70    42941.53    476.62 o 
   1  -1   1    12459.35    14925.29    152.49 o 
   2  -1   1      412.58      448.07     13.48 o 
   3  -1   1      372.94      300.92      9.61 o 
   4  -1   1     1154.63     1014.08     17.72 o 
   5  -1   1     2712.74     2968.57     35.00 o 
   6  -1   1        0.14        6.59      7.95 o 
   7  -1   1      751.49      880.96     32.06 o 
   8  -1   1      420.75      427.63     33.47 o 
   9  -1   1      454.33      435.73     41.12 o 
  10  -1   1      925.46      956.03     52.51 o 
  11  -1   1      455.55      518.90     46.21 o 
 -11   0   1      562.93      436.84     54.27 o 
 -10   0   1     1332.48     1471.47     51.85 o 
  -9   0   1     2474.25     2598.57     74.36 o 
  -8   0   1     2770.79     2809.17     72.51 o 
  -7   0   1     4548.52     4633.89     76.79 o 
  -6   0   1     5653.91     6065.88     59.35 o 
  -5   0   1     2070.65     2002.92     25.68 o 
  -4   0   1     6405.39     6983.53     52.08 o 
  -3   0   1      706.73      779.70     10.99 o 
  -2   0   1     6078.43     7501.57     60.76 o 
  -1   0   1      446.32      569.07      8.02 o 
   2   0   1     1315.45     1543.85     19.73 o 
   3   0   1     1892.70     1889.49     27.00 o 
   4   0   1    11245.84    11955.53     98.40 o 
   5   0   1     9286.77    10025.67     86.81 o 
   6   0   1     3943.38     4012.91     59.98 o 
   7   0   1     2421.19     2372.51     52.50 o 
   8   0   1     1960.05     2070.26     62.11 o 
   9   0   1     1284.04     1274.31     54.13 o 
  10   0   1     1083.38     1121.36     60.40 o 
  11   0   1      381.03      377.92     53.02 o 
 -12   1   1      606.74      669.43     50.27 o 
 -11   1   1      538.57      522.32     97.86 o 
 -10   1   1      474.09      479.57     41.01 o 
  -9   1   1      719.74      770.66     44.25 o 
  -8   1   1      439.90      487.80     35.73 o 
  -7   1   1       75.73       69.20     13.55 o 
  -6   1   1       85.51      104.77     11.44 o 
  -5   1   1     4060.53     4359.82     48.48 o 
  -4   1   1     1744.26     1741.27     22.53 o 
  -3   1   1      552.96      575.31     10.91 o 
  -2   1   1      395.47      612.49     11.28 o 
  -1   1   1    22905.29    26231.21    256.94 o 
   0   1   1    29144.98    31861.65    409.45 o 
   1   1   1    10904.43    10522.97     98.37 o 
   2   1   1     3567.93     3180.67     33.49 o 
   3   1   1     8905.35     8942.65     75.91 o 
   4   1   1    12821.38    13465.05    129.65 o 
   5   1   1     6463.40     6681.59     58.64 o 
   6   1   1     2253.68     2423.68     49.34 o 
   7   1   1      926.36     1031.70     41.23 o 
   8   1   1      422.40      449.44     29.35 o 
   9   1   1       47.07       60.39     23.42 o 
  10   1   1       12.62       30.76     24.55 o 
  11   1   1       50.64       14.99     34.14 o 
 -12   2   1        4.39      -13.25     30.61 o 
 -11   2   1       22.65       53.09     29.29 o 
 -10   2   1      736.23      660.09     53.10 o 
  -9   2   1     1047.11     1053.28     49.03 o 
  -8   2   1     2419.54     2543.89     98.13 o 
  -7   2   1     5314.58     5586.11     92.62 o 
  -6   2   1     9315.63     9427.63    100.33 o 
  -5   2   1     8556.04     8638.95     84.13 o 
  -4   2   1    11596.94    12301.90    103.67 o 
  -3   2   1     8429.70     9128.10     77.83 o 
  -2   2   1     8893.95     8689.85     94.60 o 
  -1   2   1     3690.98     3158.01     40.12 o 
   0   2   1     3090.34     2684.36     35.21 o 
   1   2   1     1905.23     1938.77     25.82 o 
   2   2   1      171.91      198.56      7.95 o 
   3   2   1      367.47      375.85     11.39 o 
   4   2   1     1080.06     1100.36     18.70 o 
   5   2   1     1135.90     1059.30     23.90 o 
   6   2   1     1193.25     1170.39     46.35 o 
   7   2   1     1875.26     1970.41     61.67 o 
   8   2   1      868.85     1037.73     51.98 o 
   9   2   1     1362.69     1367.56     61.70 o 
  10   2   1      583.29      633.77    100.74 o 
 -12   3   1      554.59      465.82     86.45 o 
 -11   3   1      780.73      765.67     60.75 o 
 -10   3   1     1541.48     1695.45     75.45 o 
  -9   3   1     1864.44     1810.63     61.34 o 
  -8   3   1     3506.08     3501.61    103.65 o 
  -7   3   1     2908.06     2877.14     50.17 o 
  -6   3   1     3480.35     3660.87     51.06 o 
  -5   3   1     4186.08     4421.56     51.65 o 
  -4   3   1     4203.20     4381.87     46.14 o 
  -3   3   1      500.56      503.38     12.76 o 
  -2   3   1     5885.00     5981.73     62.93 o 
  -1   3   1    16223.34    15973.47    167.20 o 
   0   3   1     5387.75     5032.50     55.50 o 
   1   3   1      556.98      472.17     12.94 o 
   2   3   1     5358.66     5237.12     64.00 o 
   3   3   1    13648.60    13106.98    118.71 o 
   4   3   1    11078.23    10878.65    129.54 o 
   5   3   1     5587.89     5642.05     87.05 o 
   6   3   1     1152.83     1128.49     62.66 o 
   7   3   1     3743.40     3546.32     90.03 o 
   8   3   1     1522.56     1441.82     59.50 o 
   9   3   1      831.30      857.89     64.40 o 
  10   3   1       73.97       72.02     42.19 o 
 -12   4   1      251.33      201.99     44.61 o 
 -11   4   1      149.47      121.39     34.79 o 
 -10   4   1        1.33       -1.38     24.49 o 
  -9   4   1       49.64       19.40     24.05 o 
  -8   4   1       14.49       28.13     17.94 o 
  -7   4   1      240.36      194.12     16.45 o 
  -6   4   1      818.01      786.94     26.10 o 
  -5   4   1     1153.21     1111.88     32.30 o 
  -4   4   1     6671.84     6270.38     65.45 o 
  -3   4   1    16246.14    15626.67    128.84 o 
  -2   4   1    11288.06    10942.40    108.19 o 
  -1   4   1     9442.44     9724.69    112.09 o 
   0   4   1     7484.81     7293.18     78.91 o 
   1   4   1     6488.73     6288.07     68.45 o 
   2   4   1     7132.74     6740.64     69.08 o 
   3   4   1     4861.24     4859.16     59.76 o 
   4   4   1      649.81      686.79     22.59 o 
   5   4   1     1466.53     1341.14     46.52 o 
   6   4   1      134.47      108.28     21.22 o 
   7   4   1        0.88       10.41     21.23 o 
   8   4   1      158.66      121.05     33.12 o 
   9   4   1       70.69       99.78     43.16 o 
 -12   5   1      108.15       91.11     29.18 o 
 -11   5   1      217.16      234.61     59.92 o 
 -10   5   1     1606.49     1566.06     73.32 o 
  -9   5   1      801.82      811.92     54.65 o 
  -8   5   1     1137.76     1158.05     56.00 o 
  -7   5   1     1780.39     1804.25     44.53 o 
  -6   5   1     3948.10     4115.05     95.77 o 
  -5   5   1     6164.83     6370.67     74.76 o 
  -4   5   1     5349.18     5254.91     86.58 o 
  -3   5   1     5407.58     5519.77     59.24 o 
  -2   5   1     2452.42     2404.16     30.10 o 
  -1   5   1     1735.34     1664.41     38.70 o 
   0   5   1      576.76      605.93     20.49 o 
   1   5   1       10.33       15.55      5.94 o 
   2   5   1     1105.50     1041.32     30.09 o 
   3   5   1      887.53      905.48     29.29 o 
   4   5   1     1196.75     1323.45     70.11 o 
   5   5   1     1905.92     1867.01    155.24 o 
   6   5   1     1120.44     1123.45     70.03 o 
   7   5   1     1423.57     1307.53    153.18 o 
   8   5   1      960.07      974.17     93.32 o 
   9   5   1      715.67      653.52     88.10 o 
 -12   6   1      180.12      250.74     37.04 o 
 -11   6   1      714.49      687.18     47.86 o 
 -10   6   1       87.17       94.08     23.05 o 
  -9   6   1     1274.26     1228.99     82.67 o 
  -8   6   1      102.90       55.06     26.93 o 
  -7   6   1      646.36      682.39     26.96 o 
  -6   6   1      629.60      612.89     23.95 o 
  -5   6   1       44.34       25.05      7.74 o 
  -4   6   1      372.45      339.24     14.55 o 
  -3   6   1      666.41      632.98     19.97 o 
  -2   6   1      126.89       91.58     10.83 o 
  -1   6   1     1854.30     1701.76     64.53 o 
   0   6   1     4426.71     4248.24     80.39 o 
   1   6   1     6162.14     5870.96    101.45 o 
   2   6   1     3332.77     3068.04     59.36 o 
   3   6   1     3791.48     3560.79     77.32 o 
   4   6   1     2135.75     1967.73     60.26 o 
   5   6   1     1394.99     1408.55    166.03 o 
   6   6   1      900.31      953.59    127.13 o 
   7   6   1      423.50      511.82     74.22 o 
   8   6   1      154.78      196.40     54.43 o 
 -12   7   1        0.28      -30.21     30.21 o 
 -11   7   1        1.96       -0.70     21.52 o 
 -10   7   1      130.23      112.93     25.73 o 
  -9   7   1       81.97       83.85     23.12 o 
  -8   7   1      428.39      481.53     33.54 o 
  -7   7   1      866.06      844.13     29.86 o 
  -6   7   1     2835.86     2869.80     59.60 o 
  -5   7   1     3753.21     3757.96     58.57 o 
  -4   7   1     2786.96     2634.83    119.57 o 
  -3   7   1     3785.84     3779.56     73.77 o 
  -2   7   1     2479.14     2328.05     73.64 o 
  -1   7   1     2961.23     2844.56     82.44 o 
   0   7   1     2002.88     1879.20     52.06 o 
   1   7   1     1867.01     1782.00     51.59 o 
   2   7   1      421.97      403.82     41.62 o 
   3   7   1      308.04      330.28     29.15 o 
   4   7   1       80.00       65.64     19.31 o 
   5   7   1        1.08       13.22     24.11 o 
   6   7   1      148.64       93.73     40.68 o 
   7   7   1      222.17      165.75     50.17 o 
 -11   8   1      221.16      203.71     32.18 o 
 -10   8   1      385.27      406.48     38.07 o 
  -9   8   1      552.92      557.05     67.51 o 
  -8   8   1      622.25      674.35     49.75 o 
  -7   8   1      856.25      926.58     48.83 o 
  -6   8   1      960.60     1102.62     50.11 o 
  -5   8   1      440.13      523.87     46.52 o 
  -4   8   1      183.90      132.77     35.46 o 
  -3   8   1      146.96      167.44     28.66 o 
  -2   8   1       84.78      119.18     24.29 o 
  -1   8   1       54.29       41.56     20.84 o 
   0   8   1      159.65      155.86     35.46 o 
   1   8   1      654.53      698.39     44.96 o 
   2   8   1      787.74      824.43     65.58 o 
   3   8   1      959.43      886.76     45.36 o 
   4   8   1      959.13      930.93     69.61 o 
   5   8   1      659.98      535.87     74.08 o 
   6   8   1      348.06      383.59     67.48 o 
 -11   9   1       47.52       47.55     43.29 o 
 -10   9   1      132.69      136.89     46.45 o 
  -9   9   1       65.38       33.26     35.18 o 
  -8   9   1        8.84        6.75     27.90 o 
  -7   9   1      165.01      204.04     30.92 o 
  -6   9   1      145.87      232.66     43.29 o 
  -5   9   1      450.26      548.79     59.92 o 
  -4   9   1      565.69      645.28     64.05 o 
  -3   9   1     1631.58     1647.34     92.63 o 
  -2   9   1      752.47      799.29     51.70 o 
  -1   9   1     1109.63     1119.44     76.69 o 
   0   9   1      841.21      801.41     70.23 o 
   1   9   1     1286.52     1179.36     81.09 o 
   2   9   1      871.28      947.38     48.36 o 
   3   9   1      573.23      644.81     68.88 o 
   4   9   1      353.44      358.17     65.70 o 
   5   9   1      222.21      376.17     71.47 o 
 -10  10   1       66.34      132.63     49.20 o 
  -9  10   1      295.79      411.90     63.36 o 
  -8  10   1      296.30      364.94     40.52 o 
  -7  10   1      548.10      668.09     70.64 o 
  -6  10   1      510.42      521.17     63.63 o 
  -5  10   1     2554.81     2683.08    130.15 o 
  -4  10   1      263.27      371.50     60.47 o 
  -3  10   1      785.12      712.62     72.43 o 
  -2  10   1      286.51      287.66     51.40 o 
  -1  10   1      500.04      512.24     63.36 o 
   0  10   1       14.70       71.74     34.77 o 
   1  10   1        0.66        7.12     26.46 o 
   2  10   1       23.31       36.42     35.60 o 
   3  10   1       50.87       99.39     32.31 o 
  -8  11   1      120.54      212.21     55.39 o 
  -7  11   1       15.66       41.64     42.06 o 
  -6  11   1       27.62       46.18     39.86 o 
  -5  11   1      135.59      153.79     47.97 o 
  -4  11   1       62.96       39.03     36.28 o 
  -3  11   1       21.66       87.27     39.44 o 
  -2  11   1       84.09       54.84     39.31 o 
  -1  11   1      206.61      154.07     46.59 o 
   0  11   1      268.68      348.00     62.12 o 
   1  11   1      301.59      220.59     54.01 o 
   2  11   1      325.97      458.50     70.92 o 
  -7  12   1       48.03       40.41     46.87 o 
  -6  12   1       82.22      134.83     53.46 o 
  -5  12   1      161.68      220.86     54.98 o 
  -4  12   1      272.58      251.65     58.14 o 
  -3  12   1      214.61      131.53     46.87 o 
  -2  12   1      241.92      374.80     68.58 o 
  -1  12   1      342.50      423.72     75.18 o 
   0  12   1      200.54      169.19     51.13 o 
   0 -12   2       50.22       85.49     46.73 o 
   1 -12   2       19.82        7.15     37.11 o 
   2 -12   2       42.19       11.00     38.35 o 
   3 -12   2       18.47       24.19     35.60 o 
   4 -12   2        0.65        7.97     34.63 o 
   5 -12   2       51.18        3.30     36.01 o 
   6 -12   2       76.39      102.53     41.23 o 
   7 -12   2      154.81      170.56     50.85 o 
  -2 -11   2       60.49      -18.14     35.05 o 
  -1 -11   2       83.34       26.94     35.73 o 
   0 -11   2      152.80      181.56     47.69 o 
   1 -11   2      381.50      335.08     59.79 o 
   2 -11   2      437.26      503.03     66.93 o 
   3 -11   2      420.50      461.79     64.32 o 
   4 -11   2      308.81      307.59     56.35 o 
   5 -11   2      179.02      202.72     47.69 o 
   6 -11   2      531.83      549.89     66.93 o 
   7 -11   2      140.04      143.62     46.18 o 
   8 -11   2       95.36      104.32     45.08 o 
   9 -11   2       45.17       48.79     42.06 o 
  -4 -10   2      512.21      458.37     51.15 o 
  -3 -10   2      508.81      495.19     68.17 o 
  -2 -10   2      426.79      440.35     62.12 o 
  -1 -10   2      673.04      725.82     72.84 o 
   0 -10   2      347.43      433.35     60.61 o 
   1 -10   2      513.05      655.17     67.62 o 
   2 -10   2      487.03      430.73     57.17 o 
   3 -10   2      393.24      402.97     55.39 o 
   4 -10   2      286.04      209.04     44.39 o 
   5 -10   2       69.73      148.30     39.99 o 
   6 -10   2        0.25       37.93     33.40 o 
   7 -10   2       30.16       13.52     22.09 o 
   8 -10   2       18.87       14.16     31.89 o 
   9 -10   2       39.47       31.20     34.36 o 
  10 -10   2       75.31       73.80     42.06 o 
  -5  -9   2      405.73      406.96     70.09 o 
  -4  -9   2      282.72      279.61     38.82 o 
  -3  -9   2      174.37      187.95     28.21 o 
  -2  -9   2      135.23      148.30     41.37 o 
  -1  -9   2       33.60       29.14     26.39 o 
   0  -9   2      132.63      168.50     38.90 o 
   1  -9   2      136.72      150.91     36.70 o 
   2  -9   2      256.55      233.73     54.70 o 
   3  -9   2      451.10      558.00     56.76 o 
   4  -9   2      689.09      636.48     60.75 o 
   5  -9   2      375.29      452.07     36.06 o 
   6  -9   2      637.11      681.96     49.68 o 
   7  -9   2      410.21      429.38     37.79 o 
   8  -9   2      369.43      366.69     55.25 o 
   9  -9   2      510.11      528.18     64.60 o 
  10  -9   2      314.44      321.06     58.00 o 
  -6  -8   2        3.94      -31.06     31.06 o 
  -5  -8   2      172.47      216.05     52.64 o 
  -4  -8   2      350.35      306.87     44.34 o 
  -3  -8   2      178.72      207.53     35.77 o 
  -2  -8   2     1587.22     1601.17    116.82 o 
  -1  -8   2     2717.60     2627.01    112.29 o 
   0  -8   2     1805.87     1758.25     65.45 o 
   1  -8   2     1779.29     1602.91     62.68 o 
   2  -8   2     3068.82     2661.29     82.91 o 
   3  -8   2     2017.35     1994.14     60.26 o 
   4  -8   2      897.79      879.13     42.25 o 
   5  -8   2      476.04      469.48     34.46 o 
   6  -8   2      115.83      125.29     24.24 o 
   7  -8   2       48.98       17.85     17.92 o 
   8  -8   2       83.58       36.85     24.16 o 
   9  -8   2        1.68        4.51     18.51 o 
  10  -8   2        0.05       11.32     21.96 o 
  11  -8   2       18.33        8.04     24.02 o 
  -7  -7   2      425.12      482.41     73.39 o 
  -6  -7   2     1493.23     1583.43    174.68 o 
  -5  -7   2     1527.37     1496.80     74.78 o 
  -4  -7   2     2690.56     2599.50     70.25 o 
  -3  -7   2      807.34      823.32     47.02 o 
  -2  -7   2     4826.83     4527.16    108.37 o 
  -1  -7   2     2224.08     1967.44     64.91 o 
   0  -7   2     2065.16     2023.89     65.94 o 
   1  -7   2      905.62      892.90     43.30 o 
   2  -7   2     1525.12     1518.56     44.12 o 
   3  -7   2      158.83      158.78     17.96 o 
   4  -7   2       80.84      106.04     16.86 o 
   5  -7   2      901.24      862.55     34.20 o 
   6  -7   2      957.21     1011.64     45.96 o 
   7  -7   2      386.65      434.25     32.82 o 
   8  -7   2      872.57      780.50     90.92 o 
   9  -7   2      704.02      749.08     54.34 o 
  10  -7   2      993.30     1035.88     66.12 o 
  11  -7   2      162.77      159.25     38.82 o 
  -8  -6   2      309.27      382.77     66.93 o 
  -7  -6   2     1026.33     1168.00     86.79 o 
  -6  -6   2      243.83      239.98     37.18 o 
  -5  -6   2      174.57      147.69     22.67 o 
  -4  -6   2      781.71      740.24     37.17 o 
  -3  -6   2     2033.48     1911.54     52.99 o 
  -2  -6   2      112.32      115.56     16.08 o 
  -1  -6   2      284.37      295.25     21.30 o 
   0  -6   2     5690.43     5543.25    118.08 o 
   1  -6   2      184.86      166.20     13.42 o 
   2  -6   2     3358.42     3393.88     82.22 o 
   3  -6   2     3271.27     3307.79     41.88 o 
   4  -6   2     1553.30     1528.04     33.23 o 
   5  -6   2     3010.42     2905.94     54.90 o 
   6  -6   2     1749.44     1680.07     51.48 o 
   7  -6   2     1495.68     1418.36     49.62 o 
   8  -6   2     1069.51      997.65     54.24 o 
   9  -6   2      421.31      424.41     43.92 o 
  10  -6   2       45.16       61.11     30.01 o 
  11  -6   2      168.43       72.13     53.26 o 
  -9  -5   2        1.03       14.71     38.76 o 
  -8  -5   2       42.54       52.76     28.26 o 
  -7  -5   2      312.02      362.85     43.72 o 
  -6  -5   2      853.59      814.24     53.18 o 
  -5  -5   2     1416.92     1394.58     46.40 o 
  -4  -5   2     5477.45     5356.14     82.38 o 
  -3  -5   2     3434.18     3311.36     61.52 o 
  -2  -5   2     4840.21     4740.15     78.19 o 
  -1  -5   2     3073.09     2840.02     55.33 o 
   0  -5   2     8099.65     7679.83    133.17 o 
   1  -5   2    13841.52    13320.42    143.18 o 
   2  -5   2    10216.38     9729.72    102.54 o 
   3  -5   2     2350.66     2191.80     32.62 o 
   4  -5   2      745.47      705.40     24.76 o 
   5  -5   2      619.99      612.83     30.05 o 
   6  -5   2      529.59      559.55     27.36 o 
   7  -5   2      155.08      140.23     18.85 o 
   8  -5   2       69.74       71.23     20.72 o 
   9  -5   2      405.94      483.31     60.17 o 
  10  -5   2      508.98      432.34     44.59 o 
  11  -5   2      138.73      144.80     35.65 o 
  12  -5   2      217.60      179.42     42.02 o 
 -10  -4   2      444.77      371.64     68.99 o 
  -9  -4   2      992.43     1043.85     91.81 o 
  -8  -4   2     1880.23     1801.64     79.45 o 
  -7  -4   2     1765.01     1710.78    102.80 o 
  -6  -4   2     3640.59     3552.99    101.58 o 
  -5  -4   2     1973.88     1920.35     32.52 o 
  -4  -4   2     3751.10     3816.49     49.49 o 
  -3  -4   2     2126.97     2053.24     33.02 o 
  -2  -4   2      916.16      846.55     20.22 o 
  -1  -4   2       40.03       46.18      6.96 o 
   0  -4   2        2.24       -4.77      4.77 o 
   1  -4   2      127.27      100.54      9.25 o 
   2  -4   2      180.44      203.25     11.40 o 
   3  -4   2      904.60      974.16     19.43 o 
   4  -4   2     2223.68     2257.13     35.21 o 
   5  -4   2     2125.02     2093.35     33.12 o 
   6  -4   2     2423.72     2493.62     44.29 o 
   7  -4   2     2484.61     2588.84     58.43 o 
   8  -4   2     2441.21     2522.74     70.30 o 
   9  -4   2     1550.99     1637.86     60.11 o 
  10  -4   2      651.73      625.19     93.52 o 
  11  -4   2      446.40      491.41     53.36 o 
  12  -4   2      179.39      208.12     41.95 o 
 -10  -3   2      513.47      569.41     75.45 o 
  -9  -3   2      575.71      594.80     44.96 o 
  -8  -3   2      237.71      216.41     28.86 o 
  -7  -3   2      454.20      382.30     31.33 o 
  -6  -3   2      215.56      221.73     24.51 o 
  -5  -3   2       20.28       23.99      5.58 o 
  -4  -3   2      573.97      524.70     13.51 o 
  -3  -3   2     4176.88     4403.39     46.03 o 
  -2  -3   2     3888.47     3846.33     43.34 o 
  -1  -3   2     3505.65     3539.93     40.96 o 
   0  -3   2     8504.36     9342.09    102.07 o 
   1  -3   2    11667.84    12703.04    135.04 o 
   2  -3   2     8137.59     8032.32     74.70 o 
   3  -3   2     2920.00     2759.69     34.21 o 
   4  -3   2     4758.13     4728.39     52.45 o 
   5  -3   2     5359.94     5479.43     81.51 o 
   6  -3   2     3565.58     3434.24     94.53 o 
   7  -3   2     1633.20     1523.93     43.52 o 
   8  -3   2      756.61      723.69     40.84 o 
   9  -3   2      128.17      114.99     25.43 o 
  10  -3   2       31.22       64.70     24.65 o 
  11  -3   2        5.56      -23.45     25.31 o 
  12  -3   2       74.31       55.00     35.03 o 
 -11  -2   2        6.38       55.45     44.53 o 
 -10  -2   2      135.98      157.66     31.08 o 
  -9  -2   2     1323.89     1311.43     56.26 o 
  -8  -2   2     1758.82     1703.02     69.97 o 
  -7  -2   2     2401.55     2463.54     54.49 o 
  -6  -2   2     3662.64     3904.23     49.21 o 
  -5  -2   2     5464.78     5541.49     64.36 o 
  -4  -2   2    11615.46    12537.42    129.65 o 
  -3  -2   2    16860.51    18125.19    163.95 o 
  -2  -2   2     1738.21     1882.02     22.57 o 
  -1  -2   2    13531.87    14010.57    141.42 o 
   0  -2   2    17493.20    17799.86    203.91 o 
   1  -2   2    11572.85    11188.03    117.26 o 
   2  -2   2    37756.93    41491.13    366.00 o 
   3  -2   2     4273.59     4885.61     47.16 o 
   4  -2   2      141.05      137.93      7.97 o 
   5  -2   2        5.24        7.42      5.48 o 
   6  -2   2     2908.65     3033.86     52.24 o 
   7  -2   2      628.72      590.48     28.74 o 
   8  -2   2     1057.80     1015.76     45.86 o 
   9  -2   2      765.64      733.57     45.63 o 
  10  -2   2      878.60      881.91     62.63 o 
  11  -2   2      971.16      888.39     59.34 o 
 -11  -1   2      714.98      642.93     62.39 o 
 -10  -1   2     1390.82     1441.39    106.43 o 
  -9  -1   2     2894.57     3001.92     68.92 o 
  -8  -1   2     2698.77     3038.24     64.91 o 
  -7  -1   2     3158.64     3378.72     53.07 o 
  -6  -1   2     2292.91     2422.76     29.08 o 
  -5  -1   2      161.24      142.11      7.80 o 
  -4  -1   2     2764.34     3407.28     38.96 o 
  -3  -1   2      828.71      873.64     18.85 o 
  -2  -1   2      276.09      211.93     16.90 o 
  -1  -1   2     2405.30     2881.26     32.17 o 
   0  -1   2     4652.03     4700.25     58.50 o 
   1  -1   2     8612.33     8089.97     98.28 o 
   2  -1   2     3021.15     2603.46     33.27 o 
   3  -1   2     4950.77     5018.23     49.05 o 
   4  -1   2     7700.70     7895.18     78.36 o 
   5  -1   2    12960.57    13515.03    184.56 o 
   6  -1   2     3142.11     2987.59     57.15 o 
   7  -1   2     1982.07     1999.02     48.25 o 
   8  -1   2     1310.35     1330.97     50.34 o 
   9  -1   2      843.92      868.51     47.00 o 
  10  -1   2      735.78      739.36    100.38 o 
  11  -1   2      309.43      280.38     77.93 o 
 -11   0   2      171.08      144.80     32.31 o 
 -10   0   2      460.21      489.20     35.15 o 
  -9   0   2       95.73       96.40     34.48 o 
  -8   0   2        3.83      -12.64     15.78 o 
  -7   0   2       78.10       84.83     10.69 o 
  -6   0   2     1951.08     2239.17     31.63 o 
  -5   0   2      466.95      447.18      9.90 o 
  -4   0   2     6993.13     8102.95     61.93 o 
  -3   0   2    15904.37    17512.28    129.16 o 
  -2   0   2    81897.21    85743.45    644.01 o 
  -1   0   2     4196.57     3774.31     41.74 o 
   0   0   2    54598.48    55765.13    547.77 o 
   1   0   2    36365.27    40442.38    400.12 o 
   2   0   2     5071.61     6051.25     64.04 o 
   3   0   2     2264.09     2473.27     31.71 o 
   4   0   2     8885.06     8963.87    115.64 o 
   5   0   2     3012.03     3461.86     63.48 o 
   6   0   2      145.47      154.43     16.01 o 
   7   0   2        2.65      -13.51     13.51 o 
   8   0   2       37.35       50.85     20.12 o 
   9   0   2      142.93      145.88     26.86 o 
  10   0   2      111.60       64.07     62.81 o 
  11   0   2      298.87      256.09     47.04 o 
 -12   1   2      122.23      144.17     53.19 o 
 -11   1   2      214.50      209.94     33.64 o 
 -10   1   2     1033.83     1178.18     65.65 o 
  -9   1   2     1727.98     1705.62     59.66 o 
  -8   1   2     2945.15     3091.66     76.06 o 
  -7   1   2     4323.04     4384.77     64.61 o 
  -6   1   2     4957.51     5362.92     58.94 o 
  -5   1   2     2942.19     3146.88     38.21 o 
  -4   1   2     4130.45     4280.38     42.28 o 
  -3   1   2     4217.37     4066.30     41.40 o 
  -2   1   2     5558.04     6169.71     49.43 o 
  -1   1   2     2955.00     3919.31     45.38 o 
   0   1   2     3988.66     5179.76     64.35 o 
   1   1   2     2210.61     2487.58     29.80 o 
   2   1   2       43.04       35.82      4.36 o 
   3   1   2     1196.28     1306.69     19.17 o 
   4   1   2     2356.13     2375.28     28.00 o 
   5   1   2     3359.14     3468.18     48.41 o 
   6   1   2     2606.14     2663.93     60.54 o 
   7   1   2     2149.58     2267.52     61.05 o 
   8   1   2     2286.22     2381.31     83.33 o 
   9   1   2     1177.18     1230.96     62.44 o 
  10   1   2      767.82      769.91     82.74 o 
  11   1   2      376.52      316.40     51.60 o 
 -12   2   2      689.51      620.18     61.42 o 
 -11   2   2      682.93      701.27     61.37 o 
 -10   2   2      868.93      890.65     59.69 o 
  -9   2   2     1065.11     1111.53     50.53 o 
  -8   2   2     2063.94     2121.12     62.28 o 
  -7   2   2     1476.68     1619.64     36.00 o 
  -6   2   2     1083.53     1103.38     23.00 o 
  -5   2   2      195.80      186.93     10.33 o 
  -4   2   2      853.67      831.36     15.81 o 
  -3   2   2    13690.80    13391.15    102.67 o 
  -2   2   2    10719.32    10649.28     94.42 o 
  -1   2   2    11327.87    12098.91    127.33 o 
   0   2   2     1542.52     2278.27     33.86 o 
   1   2   2     4450.57     4876.68     49.07 o 
   2   2   2     9187.12     9675.33     83.13 o 
   3   2   2    17339.26    17458.57    152.14 o 
   4   2   2     9666.02     9701.93     95.97 o 
   5   2   2     5975.70     5914.85     77.29 o 
   6   2   2     2580.00     2494.02     55.63 o 
   7   2   2     2553.02     2631.31     80.03 o 
   8   2   2      620.80      644.34     44.42 o 
   9   2   2      355.45      352.50     38.34 o 
  10   2   2       49.01       94.79     40.34 o 
 -12   3   2       75.57       98.63     28.96 o 
 -11   3   2        1.27      -11.04     28.03 o 
 -10   3   2      277.35      221.59     38.18 o 
  -9   3   2      143.85      107.64     38.07 o 
  -8   3   2      630.44      600.23     57.14 o 
  -7   3   2     1173.06     1282.41     32.66 o 
  -6   3   2     3148.67     3084.98     45.68 o 
  -5   3   2     6858.42     6627.07     69.51 o 
  -4   3   2    13994.28    13633.65    114.88 o 
  -3   3   2    12805.74    13320.42    110.46 o 
  -2   3   2     6662.65     6875.09     73.82 o 
  -1   3   2     8662.99     8714.08     99.13 o 
   0   3   2    10951.13    10341.51    102.37 o 
   1   3   2     8410.68     8284.59     73.40 o 
   2   3   2     1130.29     1049.73     19.55 o 
   3   3   2      725.45      760.32     26.33 o 
   4   3   2       18.74       23.04      7.49 o 
   5   3   2      567.46      580.77     26.38 o 
   6   3   2       14.32       10.87     14.47 o 
   7   3   2      407.79      431.76     36.37 o 
   8   3   2      367.53      337.22     35.90 o 
   9   3   2      454.19      482.93     54.20 o 
  10   3   2      291.63      361.74     71.47 o 
 -12   4   2      274.50      255.47     36.29 o 
 -11   4   2      874.99      918.89     52.34 o 
 -10   4   2     2057.93     2016.20     82.89 o 
  -9   4   2      887.78      950.26     57.62 o 
  -8   4   2     2494.04     2691.12     69.91 o 
  -7   4   2     2068.80     2120.38     43.11 o 
  -6   4   2     2766.22     2791.11     57.28 o 
  -5   4   2     2184.12     2078.09     37.15 o 
  -4   4   2     6446.27     6667.70     69.11 o 
  -3   4   2       20.39       16.31      5.45 o 
  -2   4   2        5.76        4.38      4.63 o 
  -1   4   2        5.67        4.60      5.23 o 
   0   4   2     7459.16     8214.96     79.87 o 
   1   4   2     1061.99     1305.68     27.26 o 
   2   4   2     3055.00     3026.70     39.54 o 
   3   4   2     2077.85     1932.67     36.35 o 
   4   4   2     9831.95     9648.82    114.25 o 
   5   4   2       91.33       23.16     16.73 o 
   6   4   2     2150.38     2058.40     63.03 o 
   7   4   2     1365.80     1304.55    107.34 o 
   8   4   2     1569.46     1509.22    104.45 o 
   9   4   2      356.73      286.84     61.57 o 
 -12   5   2      260.75      263.37     37.44 o 
 -11   5   2      412.58      364.50     37.39 o 
 -10   5   2       28.61       77.72     23.09 o 
  -9   5   2      653.87      726.24     41.47 o 
  -8   5   2       39.61       20.04     15.44 o 
  -7   5   2        2.19        1.85      9.95 o 
  -6   5   2     1406.41     1385.62     51.84 o 
  -5   5   2     1245.43     1147.31     28.61 o 
  -4   5   2      977.33      924.98     23.25 o 
  -3   5   2     2808.38     2596.92     33.56 o 
  -2   5   2     4328.54     4135.05     54.22 o 
  -1   5   2    12887.57    12524.96    139.61 o 
   0   5   2     7841.73     7416.65     81.79 o 
   1   5   2     7796.02     7268.81     81.10 o 
   2   5   2     2960.98     2754.31     45.57 o 
   3   5   2     5313.72     5011.72     80.44 o 
   4   5   2      510.62      555.70     38.49 o 
   5   5   2     1225.96     1134.08     58.53 o 
   6   5   2      362.06      331.87     40.74 o 
   7   5   2      157.33      164.39     55.39 o 
   8   5   2        0.58       82.33     44.67 o 
 -12   6   2        1.13       35.99     26.48 o 
 -11   6   2      104.21       56.21     24.14 o 
 -10   6   2      894.68      860.30     47.79 o 
  -9   6   2      690.59      758.52     42.69 o 
  -8   6   2      857.83      846.10     48.81 o 
  -7   6   2     3465.36     3305.91     84.70 o 
  -6   6   2     4609.32     4556.76     68.05 o 
  -5   6   2     4913.07     4817.63     77.30 o 
  -4   6   2     3436.25     3413.38     45.68 o 
  -3   6   2     2586.31     2550.50     34.79 o 
  -2   6   2     2703.99     2567.60     38.64 o 
  -1   6   2     4969.50     4675.80    117.03 o 
   0   6   2      357.87      277.93     30.52 o 
   1   6   2       83.04      106.68     15.91 o 
   2   6   2       47.55       63.91     13.30 o 
   3   6   2       12.32       38.56     14.94 o 
   4   6   2      857.84      815.46     52.46 o 
   5   6   2      361.20      440.91     44.85 o 
   6   6   2      502.40      500.12     58.41 o 
   7   6   2      743.08      721.83     84.94 o 
   8   6   2      474.58      338.37     67.07 o 
 -12   7   2      424.68      463.90     77.45 o 
 -11   7   2      192.59      188.29     31.65 o 
 -10   7   2      458.22      491.81     39.50 o 
  -9   7   2      945.28      989.32     46.90 o 
  -8   7   2     1246.38     1303.05     41.35 o 
  -7   7   2      756.76      720.85     41.75 o 
  -6   7   2      215.46      255.22     34.99 o 
  -5   7   2       39.62       55.78     17.97 o 
  -4   7   2        3.04        8.72     15.11 o 
  -3   7   2        0.86       -3.29     14.33 o 
  -2   7   2       78.43       74.40     20.54 o 
  -1   7   2     1115.36     1013.70     48.37 o 
   0   7   2     1705.81     1551.83     55.92 o 
   1   7   2     2281.07     2042.06     49.20 o 
   2   7   2     1362.53     1361.73     47.51 o 
   3   7   2     2048.31     1985.98     72.47 o 
   4   7   2     1340.20     1371.94    126.44 o 
   5   7   2      845.86      897.79     62.99 o 
   6   7   2      547.52      559.65     76.28 o 
   7   7   2      530.85      460.97     75.04 o 
 -11   8   2       13.44       -0.95     22.89 o 
 -10   8   2       29.55       28.89     25.21 o 
  -9   8   2       15.08       27.81     19.19 o 
  -8   8   2       40.21       54.46     17.17 o 
  -7   8   2      379.27      373.78     63.29 o 
  -6   8   2      704.07      674.67     94.35 o 
  -5   8   2     1187.76     1174.63     50.12 o 
  -4   8   2     1343.88     1166.72     75.32 o 
  -3   8   2     2276.05     2250.54     78.48 o 
  -2   8   2     2916.72     2764.37     87.19 o 
  -1   8   2     2599.54     2572.57     83.34 o 
   0   8   2     2001.57     1954.66     95.11 o 
   1   8   2     1428.26     1432.68     50.54 o 
   2   8   2     1695.69     1605.29     85.17 o 
   3   8   2      463.92      443.40     35.76 o 
   4   8   2      148.36      124.23     32.77 o 
   5   8   2       66.24       83.15     41.37 o 
   6   8   2       26.96       10.45     38.48 o 
 -11   9   2      148.17      101.98     46.04 o 
 -10   9   2      204.28      108.03     42.33 o 
  -9   9   2      444.32      487.91     63.36 o 
  -8   9   2      396.14      395.96     40.64 o 
  -7   9   2      462.71      516.21     41.92 o 
  -6   9   2      519.20      421.39     56.49 o 
  -5   9   2     1223.21     1398.85     87.55 o 
  -4   9   2      350.53      396.79     54.98 o 
  -3   9   2      166.03      186.37     41.51 o 
  -2   9   2      116.26       92.85     25.34 o 
  -1   9   2        0.93      -10.72     22.95 o 
   0   9   2       15.08       19.10     27.76 o 
   1   9   2       53.29       41.74     19.41 o 
   2   9   2      166.45      208.10     29.13 o 
   3   9   2      230.34      253.55    110.64 o 
   4   9   2      267.02      323.53     66.52 o 
   5   9   2      308.69      290.41     65.97 o 
 -10  10   2      152.21      191.04     51.40 o 
  -9  10   2      160.55      201.76     49.48 o 
  -8  10   2        6.37       42.78     25.24 o 
  -7  10   2       25.63        4.26     32.02 o 
  -6  10   2       82.66      116.69     43.29 o 
  -5  10   2       12.86       53.88     36.15 o 
  -4  10   2       18.40       28.59     33.26 o 
  -3  10   2      473.93      519.66     65.28 o 
  -2  10   2      173.68      266.91     50.58 o 
  -1  10   2      876.05     1006.74     82.88 o 
   0  10   2      485.55      667.68     71.33 o 
   1  10   2      526.45      675.27     66.86 o 
   2  10   2      657.51      677.35     55.52 o 
   3  10   2      274.09      366.14     68.86 o 
  -8  11   2      225.83      317.07     59.92 o 
  -7  11   2      101.15      106.65     41.51 o 
  -6  11   2      353.60      319.68     57.17 o 
  -5  11   2      474.43      585.22     75.87 o 
  -4  11   2      508.16      613.25     76.00 o 
  -3  11   2      229.09      283.67     57.31 o 
  -2  11   2      401.80      399.81     64.05 o 
  -1  11   2      260.88      191.45     49.48 o 
   0  11   2      156.43      126.17     47.42 o 
   1  11   2       62.66       43.84     41.64 o 
   2  11   2        2.46        3.30     38.21 o 
  -7  12   2       38.48       17.32     42.19 o 
  -6  12   2       69.87       45.22     49.48 o 
  -5  12   2       52.34        8.80     39.44 o 
  -4  12   2        5.57       20.62     37.93 o 
  -3  12   2        0.62       61.85     42.06 o 
  -2  12   2        0.14        8.25     41.37 o 
  -1  12   2       17.46       -2.20     41.37 o 
  -1 -12   3      129.22      171.66     54.01 o 
   0 -12   3      176.57      207.81     58.14 o 
   1 -12   3      202.08      228.70     57.31 o 
   2 -12   3      498.52      588.79     75.18 o 
   3 -12   3      227.28      372.87     63.08 o 
   4 -12   3      232.34      262.37     54.70 o 
   5 -12   3       21.48      -31.06     33.67 o 
   6 -12   3      396.44      359.95     62.40 o 
   7 -12   3       29.39       11.00     38.48 o 
  -3 -11   3      419.10      485.43     73.67 o 
  -2 -11   3      313.41      453.96     69.27 o 
  -1 -11   3      303.50      390.74     64.87 o 
   0 -11   3      408.43      545.91     69.68 o 
   1 -11   3      124.15      170.97     48.52 o 
   2 -11   3      113.66      102.53     40.82 o 
   3 -11   3       10.48      -12.09     29.69 o 
   4 -11   3       40.81       13.33     32.30 o 
   5 -11   3       19.93       11.54     31.34 o 
   6 -11   3       56.39       54.98     35.46 o 
   7 -11   3      121.61      122.60     42.61 o 
   8 -11   3       54.73       40.96     36.01 o 
   9 -11   3       50.27       59.79     39.86 o 
  -4 -10   3       76.16       92.22     45.77 o 
  -3 -10   3       22.51       53.05     36.97 o 
  -2 -10   3        1.97        1.79     29.14 o 
  -1 -10   3       29.15       -7.83     29.55 o 
   0 -10   3       11.92      -23.09     23.09 o 
   1 -10   3      465.82      587.14     65.70 o 
   2 -10   3      449.39      485.71     60.06 o 
   3 -10   3      761.76      758.39     69.13 o 
   4 -10   3      537.94      536.84     60.61 o 
   5 -10   3      561.87      749.45     68.03 o 
   6 -10   3      499.07      536.06     41.37 o 
   7 -10   3      481.40      541.40     59.65 o 
   8 -10   3      341.92      249.18     50.58 o 
   9 -10   3      177.68      155.58     45.90 o 
  10 -10   3       97.94       59.37     40.96 o 
  -5  -9   3       99.25      102.12     45.77 o 
  -4  -9   3      420.20      403.99     45.45 o 
  -3  -9   3      610.32      629.10     49.05 o 
  -2  -9   3      790.61      786.01     70.37 o 
  -1  -9   3      686.09      612.84     62.53 o 
   0  -9   3     1608.20     1624.25     90.85 o 
   1  -9   3     1348.45     1336.87     80.81 o 
   2  -9   3     1293.17     1328.93     60.78 o 
   3  -9   3     1047.63     1111.74     72.84 o 
   4  -9   3      957.40      873.43     44.94 o 
   5  -9   3      245.17      234.91     29.63 o 
   6  -9   3       87.38       96.73     23.20 o 
   7  -9   3       63.19       45.08     31.06 o 
   8  -9   3        4.80       -9.35     27.08 o 
   9  -9   3        2.25       13.33     32.02 o 
  10  -9   3       22.94       46.73     38.21 o 
  -7  -8   3      557.96      481.72     77.79 o 
  -6  -8   3     1020.71     1080.82     97.17 o 
  -5  -8   3      835.58      772.46     54.33 o 
  -4  -8   3      803.64      858.99     49.18 o 
  -3  -8   3      821.03      821.96     50.88 o 
  -2  -8   3     1567.32     1487.91     84.80 o 
  -1  -8   3       35.60       33.95     26.66 o 
   0  -8   3      250.30      257.17     30.53 o 
   1  -8   3        8.24      -14.55     14.55 o 
   2  -8   3       12.61       16.05     16.57 o 
   3  -8   3      515.25      489.77     28.39 o 
   4  -8   3      259.86      260.47     27.34 o 
   5  -8   3      927.59      872.03     42.99 o 
   6  -8   3     1148.24     1149.75     74.42 o 
   7  -8   3      130.22      130.02     34.08 o 
   8  -8   3     1119.88     1203.83     80.13 o 
   9  -8   3      321.34      405.18     92.08 o 
  10  -8   3      729.10      717.20     59.37 o 
  11  -8   3       66.92      118.80     36.40 o 
  -8  -7   3      231.40      229.52     57.72 o 
  -7  -7   3      138.82       77.79     42.88 o 
  -6  -7   3       13.44        6.10     25.16 o 
  -5  -7   3       17.89       17.59     17.99 o 
  -4  -7   3        1.64       15.94     16.01 o 
  -3  -7   3       26.95       34.19     17.96 o 
  -2  -7   3      277.66      258.21     29.64 o 
  -1  -7   3      482.68      486.36     35.94 o 
   0  -7   3     1605.89     1714.09     60.11 o 
   1  -7   3     1406.70     1421.69     54.08 o 
   2  -7   3     2034.61     1886.71     47.60 o 
   3  -7   3     2198.25     2037.08     70.90 o 
   4  -7   3     2257.49     2223.53     55.19 o 
   5  -7   3     1225.91     1373.01     53.06 o 
   6  -7   3     1281.44     1359.08     39.76 o 
   7  -7   3      978.92     1086.15     45.91 o 
   8  -7   3      503.50      460.20     52.57 o 
   9  -7   3      108.96       98.80     30.20 o 
  10  -7   3        5.53       13.51     26.29 o 
  11  -7   3       90.27       61.77     32.56 o 
  -8  -6   3      404.48      350.47     61.30 o 
  -7  -6   3      657.85      556.70     52.28 o 
  -6  -6   3     1833.72     1656.44     73.42 o 
  -5  -6   3     2486.63     2488.48     67.06 o 
  -4  -6   3     3948.75     4026.62     85.46 o 
  -3  -6   3     1781.80     1871.03     49.30 o 
  -2  -6   3     4276.05     4196.96     79.71 o 
  -1  -6   3     3713.07     3427.53     84.38 o 
   0  -6   3     2360.24     2196.83     50.05 o 
   1  -6   3     3234.91     3067.55     48.78 o 
   2  -6   3     2167.05     2105.53     39.40 o 
   3  -6   3      385.30      365.57     16.31 o 
   4  -6   3      257.51      262.80     14.88 o 
   5  -6   3       41.43       30.22     10.99 o 
   6  -6   3       75.72       97.58     14.54 o 
   7  -6   3       63.13       62.13     18.95 o 
   8  -6   3      442.00      539.64     78.75 o 
   9  -6   3      648.95      655.11     65.56 o 
  10  -6   3      580.78      592.03     54.29 o 
  11  -6   3      151.75      200.48     40.58 o 
  -9  -5   3      520.69      504.95     73.39 o 
  -8  -5   3     1611.16     1441.45     73.46 o 
  -7  -5   3     1748.21     1838.17     77.94 o 
  -6  -5   3     2209.84     2226.86     62.47 o 
  -5  -5   3      320.70      295.04     26.25 o 
  -4  -5   3      520.08      485.65     22.18 o 
  -3  -5   3      458.03      421.58     19.19 o 
  -2  -5   3        7.50       -5.23      6.49 o 
  -1  -5   3      593.68      561.51     18.86 o 
   0  -5   3     3157.33     3161.66     46.43 o 
   1  -5   3     1680.14     1682.57     31.81 o 
   2  -5   3     1394.93     1337.02     26.60 o 
   3  -5   3     2637.18     2635.66     36.90 o 
   4  -5   3     1934.86     2020.37     34.81 o 
   5  -5   3     1701.80     1759.76     38.91 o 
   6  -5   3     2310.77     2317.63     64.05 o 
   7  -5   3     2063.62     2120.34     53.56 o 
   8  -5   3     1212.16     1201.34     49.13 o 
   9  -5   3      813.59      880.78     52.07 o 
  10  -5   3      273.65      322.78     37.30 o 
  11  -5   3      204.68      133.71     41.71 o 
 -10  -4   3      369.70      329.58     66.38 o 
  -9  -4   3      145.19      183.23     37.36 o 
  -8  -4   3      161.41      280.09     39.63 o 
  -7  -4   3        0.07      -12.20     18.90 o 
  -6  -4   3        3.86       18.30     14.24 o 
  -5  -4   3      155.49      197.72     12.60 o 
  -4  -4   3     2007.74     2089.48     32.61 o 
  -3  -4   3     3781.52     3751.41     41.03 o 
  -2  -4   3     4386.47     4254.97     65.34 o 
  -1  -4   3     6500.93     6406.31     76.08 o 
   0  -4   3    12578.67    11934.66    131.14 o 
   1  -4   3    15147.37    14649.43    140.55 o 
   2  -4   3     7084.33     6973.25     69.16 o 
   3  -4   3     5562.46     5371.48     58.09 o 
   4  -4   3     2346.34     2292.02     35.68 o 
   5  -4   3     3397.40     3288.61     58.59 o 
   6  -4   3     1954.96     1840.40     50.17 o 
   7  -4   3      828.17      890.99     44.12 o 
   8  -4   3       40.65       21.10     17.95 o 
   9  -4   3       36.63        3.97     19.91 o 
  10  -4   3       59.35       32.77     23.53 o 
  11  -4   3       16.96       -3.97     24.98 o 
 -10  -3   3      418.65      295.36     59.65 o 
  -9  -3   3      925.71      834.14     66.51 o 
  -8  -3   3     1601.56     1694.55     59.48 o 
  -7  -3   3     2673.31     2807.08     88.20 o 
  -6  -3   3     2844.55     2912.31     42.65 o 
  -5  -3   3     5191.94     5302.16     77.64 o 
  -4  -3   3     9218.16     9317.55     92.77 o 
  -3  -3   3    10290.61    10329.87     95.23 o 
  -2  -3   3     6981.80     6651.56     67.58 o 
  -1  -3   3     1236.78     1027.11     17.85 o 
   0  -3   3      537.24      481.61     18.69 o 
   1  -3   3       12.60       38.47      6.00 o 
   2  -3   3       23.26       26.66      4.75 o 
   3  -3   3     5181.70     5582.58     58.02 o 
   4  -3   3     3344.77     3430.35     42.13 o 
   5  -3   3     2115.63     1924.05     36.39 o 
   6  -3   3      706.39      673.55     28.64 o 
   7  -3   3     2686.11     2693.83     53.27 o 
   8  -3   3     1395.61     1368.92     52.00 o 
   9  -3   3     1157.24     1114.09     52.51 o 
  10  -3   3     1167.23     1135.91     66.80 o 
  11  -3   3      577.21      628.20     50.19 o 
 -11  -2   3      640.86      701.26     64.32 o 
 -10  -2   3      985.17     1068.75     57.15 o 
  -9  -2   3     1296.40     1415.45     57.51 o 
  -8  -2   3      710.61      747.15     36.84 o 
  -7  -2   3      830.44      885.57     35.19 o 
  -6  -2   3      398.14      389.56     16.32 o 
  -5  -2   3      207.21      227.99     16.30 o 
  -4  -2   3     1126.63     1282.54     40.18 o 
  -3  -2   3      851.97      884.03     25.75 o 
  -2  -2   3       54.51       39.33      3.93 o 
  -1  -2   3     2117.12     1647.35     23.68 o 
   0  -2   3     3180.73     3032.94     47.60 o 
   1  -2   3    11743.99    12764.27    133.53 o 
   2  -2   3       83.84      115.28      6.71 o 
   3  -2   3    11637.23    11888.78    100.19 o 
   4  -2   3     9357.24     9197.85     98.17 o 
   5  -2   3    16957.08    17377.77    159.90 o 
   6  -2   3     2602.13     2524.04     53.33 o 
   7  -2   3     1895.35     1938.16     49.13 o 
   8  -2   3      885.46      869.36     43.14 o 
   9  -2   3      503.49      483.97     39.19 o 
  10  -2   3      446.06      378.72     40.67 o 
  11  -2   3       87.92       67.71     30.96 o 
 -11  -1   3       90.19       55.32     33.29 o 
 -10  -1   3       33.21       30.00     24.47 o 
  -9  -1   3       41.60       61.46     19.01 o 
  -8  -1   3      574.05      615.60     32.55 o 
  -7  -1   3     1187.68     1251.86     36.52 o 
  -6  -1   3     1399.86     1450.37     27.13 o 
  -5  -1   3     4006.56     4011.86     46.88 o 
  -4  -1   3    17757.20    18598.38    143.38 o 
  -3  -1   3    10739.65    10186.01     95.90 o 
  -2  -1   3    15472.80    15633.88    201.64 o 
  -1  -1   3     6591.07     7577.38     72.63 o 
   0  -1   3    12393.75    14732.70    136.25 o 
   1  -1   3     5266.44     5774.36     76.05 o 
   2  -1   3     4301.03     4155.37     49.24 o 
   3  -1   3     5458.85     5574.06     58.56 o 
   4  -1   3     3086.99     3271.21     45.04 o 
   5  -1   3      704.20      679.28     26.34 o 
   6  -1   3        0.57       20.16     10.79 o 
   7  -1   3      181.22      186.48     19.89 o 
   8  -1   3      345.42      371.53     32.16 o 
   9  -1   3      212.58      216.02     29.14 o 
  10  -1   3      569.13      577.48     44.75 o 
  11  -1   3      444.31      516.63     90.85 o 
 -11   0   3      665.03      697.69     47.58 o 
 -10   0   3      963.33      963.52     87.32 o 
  -9   0   3     3547.96     3465.50     73.38 o 
  -8   0   3     3633.32     3813.61     72.52 o 
  -7   0   3     3814.27     3970.64     52.61 o 
  -6   0   3     3641.84     4046.20     40.93 o 
  -5   0   3      647.49      607.59     12.03 o 
  -4   0   3     2646.39     2863.05     25.54 o 
  -3   0   3     3228.15     3832.66     30.56 o 
  -2   0   3     1502.89     1863.39     17.71 o 
  -1   0   3        5.45       -2.68      2.68 o 
   0   0   3       34.58       73.74      4.62 o 
   1   0   3     1190.28     1367.61     18.36 o 
   2   0   3     3222.60     2961.38     38.58 o 
   3   0   3     4052.60     3776.53     43.74 o 
   4   0   3     4301.50     4110.70     52.69 o 
   5   0   3     5007.68     5253.67     72.07 o 
   6   0   3     3444.11     3290.26     62.35 o 
   7   0   3     1929.98     1814.90     54.48 o 
   8   0   3     1600.10     1590.92     55.21 o 
   9   0   3      756.65      780.76     65.18 o 
  10   0   3      849.15      890.46     74.63 o 
  11   0   3      291.99      380.90     60.20 o 
 -12   1   3      353.37      418.36     43.47 o 
 -11   1   3      565.86      655.79     75.59 o 
 -10   1   3      295.79      399.49     45.86 o 
  -9   1   3      607.13      673.88     60.58 o 
  -8   1   3      625.92      719.96     73.10 o 
  -7   1   3       45.83       48.24      9.49 o 
  -6   1   3       62.35       44.68      7.11 o 
  -5   1   3     1772.77     1721.54     25.80 o 
  -4   1   3     8505.22     9043.52     73.54 o 
  -3   1   3     9126.18    10421.96     80.38 o 
  -2   1   3     4881.38     5856.11     66.39 o 
  -1   1   3     1926.84     1927.59     24.21 o 
   0   1   3     1815.74     1536.60     24.29 o 
   1   1   3     7626.77     6882.80     64.89 o 
   2   1   3    10592.53    10499.38     95.89 o 
   3   1   3    10342.32    10404.23    104.73 o 
   4   1   3     7255.15     7402.98     75.94 o 
   5   1   3     4023.10     3992.46     59.68 o 
   6   1   3     1193.17     1315.96     37.10 o 
   7   1   3      531.24      589.17     34.17 o 
   8   1   3      560.30      547.65     53.88 o 
   9   1   3        1.58      -18.23     20.91 o 
  10   1   3        4.15       34.87     32.75 o 
 -12   2   3        9.82       -8.45     24.15 o 
 -11   2   3       47.86       33.66     23.41 o 
 -10   2   3      579.50      627.29     52.44 o 
  -9   2   3     1317.92     1269.95     82.60 o 
  -8   2   3     1289.73     1254.28     89.09 o 
  -7   2   3     3819.54     3793.63     59.47 o 
  -6   2   3     6416.64     6519.10     69.75 o 
  -5   2   3    13603.54    14208.89    119.45 o 
  -4   2   3    12735.58    13120.87    103.31 o 
  -3   2   3    17473.74    17332.92    138.69 o 
  -2   2   3     6767.55     6136.05     61.46 o 
  -1   2   3     9948.60     9335.39     92.27 o 
   0   2   3     5015.52     5248.43     57.47 o 
   1   2   3      537.94      689.98     13.24 o 
   2   2   3       65.02       49.77      5.51 o 
   3   2   3      376.87      388.31     13.06 o 
   4   2   3       66.72       66.96      7.42 o 
   5   2   3       96.41       85.51     11.30 o 
   6   2   3       15.49        2.27     13.65 o 
   7   2   3     2144.26     2179.07     67.61 o 
   8   2   3      930.98      987.58     67.98 o 
   9   2   3     1193.61     1182.86    113.27 o 
  10   2   3      419.48      374.38     78.89 o 
 -12   3   3      457.84      430.62     44.08 o 
 -11   3   3      924.92      965.62     87.53 o 
 -10   3   3     1837.89     1907.74     83.79 o 
  -9   3   3     1797.02     1835.93     74.42 o 
  -8   3   3      807.80      758.82     39.15 o 
  -7   3   3     2902.36     2902.45     46.45 o 
  -6   3   3     3492.90     3556.99     46.34 o 
  -5   3   3     2458.08     2559.80     33.30 o 
  -4   3   3      289.68      276.11     12.57 o 
  -3   3   3     1298.91     1230.45     19.74 o 
  -2   3   3      560.96      455.99     17.40 o 
  -1   3   3     1432.74     1266.26     22.60 o 
   0   3   3     4724.99     4532.11     45.33 o 
   1   3   3     6858.52     6762.72     63.34 o 
   2   3   3     5683.18     5556.67     64.85 o 
   3   3   3     5977.07     5671.17     62.41 o 
   4   3   3     3652.55     3429.69     52.80 o 
   5   3   3     4480.66     4548.79     79.29 o 
   6   3   3      855.97      893.64     43.97 o 
   7   3   3      763.39      735.38     44.53 o 
   8   3   3      989.16      926.56     53.67 o 
   9   3   3      632.82      576.28     58.95 o 
 -12   4   3      257.26      182.11     33.66 o 
 -11   4   3       65.12       39.04     35.83 o 
 -10   4   3       65.27       86.70     23.24 o 
  -9   4   3       96.63      117.16     22.35 o 
  -8   4   3      317.19      380.67     24.91 o 
  -7   4   3      638.03      621.86     22.37 o 
  -6   4   3      506.00      479.59     20.60 o 
  -5   4   3     6096.77     6022.80     66.57 o 
  -4   4   3      602.65      456.01     14.83 o 
  -3   4   3     6537.43     6155.74     65.51 o 
  -2   4   3     7637.22     7374.42     88.68 o 
  -1   4   3     9065.79     8614.81     84.56 o 
   0   4   3    15587.32    15774.55    151.12 o 
   1   4   3     5290.68     5141.00     56.94 o 
   2   4   3     3577.11     3481.72     47.72 o 
   3   4   3     2581.10     2503.46     43.34 o 
   4   4   3     1399.25     1433.99     63.48 o 
   5   4   3      198.43      204.76     31.81 o 
   6   4   3      137.51       82.42     30.95 o 
   7   4   3        1.49       18.59     23.34 o 
   8   4   3       41.84       -0.96     33.54 o 
   9   4   3       61.01       74.49     43.43 o 
 -12   5   3      179.53       94.31     29.46 o 
 -11   5   3      273.72      308.66     43.76 o 
 -10   5   3     1060.64     1129.05     63.82 o 
  -9   5   3     2354.38     2375.85     94.71 o 
  -8   5   3     1354.56     1327.14     40.03 o 
  -7   5   3     3068.99     3042.93     54.38 o 
  -6   5   3     3446.77     3384.73     55.47 o 
  -5   5   3     5839.09     5872.70     88.74 o 
  -4   5   3     3346.10     3267.49     47.95 o 
  -3   5   3     3571.06     3466.85     41.33 o 
  -2   5   3     2831.36     2922.54     47.60 o 
  -1   5   3      209.83      221.99     13.26 o 
   0   5   3       90.95       93.58      9.28 o 
   1   5   3        6.74       14.29      9.24 o 
   2   5   3      244.01      229.88     14.95 o 
   3   5   3     2164.82     2047.73     46.69 o 
   4   5   3     1551.21     1483.76     63.27 o 
   5   5   3     2035.10     1891.67     76.09 o 
   6   5   3     1341.45     1147.15     67.24 o 
   7   5   3     1206.03     1295.22    101.70 o 
   8   5   3      710.65      748.36     89.47 o 
 -12   6   3      175.00      177.59     34.45 o 
 -11   6   3      456.46      442.13     40.26 o 
 -10   6   3      151.78      138.46     26.51 o 
  -9   6   3      782.97      842.62     56.14 o 
  -8   6   3      256.02      293.02     23.98 o 
  -7   6   3       41.78       33.62     13.82 o 
  -6   6   3      385.15      365.41     20.63 o 
  -5   6   3      229.71      245.58     24.57 o 
  -4   6   3        7.00        5.58      6.90 o 
  -3   6   3      144.30      172.94     12.79 o 
  -2   6   3     1038.27      997.61     30.98 o 
  -1   6   3     1528.98     1454.94     53.89 o 
   0   6   3     2447.88     2322.47     56.05 o 
   1   6   3     1306.33     1300.37     36.57 o 
   2   6   3     2239.72     2142.55     49.08 o 
   3   6   3     1835.75     1665.98     51.24 o 
   4   6   3     2036.95     2064.57    110.50 o 
   5   6   3      836.96      746.45     56.48 o 
   6   6   3      549.97      492.24     88.24 o 
   7   6   3      326.39      386.48     65.97 o 
 -12   7   3        0.78       -8.66     24.36 o 
 -11   7   3        5.56      -12.00     21.45 o 
 -10   7   3       28.58       26.58     23.12 o 
  -9   7   3       92.83      108.99     23.73 o 
  -8   7   3      806.27      818.80     35.08 o 
  -7   7   3     2027.83     2084.14     45.92 o 
  -6   7   3     2691.69     2481.44    104.72 o 
  -5   7   3     2555.34     2531.36     46.84 o 
  -4   7   3     2192.85     2127.85     61.35 o 
  -3   7   3     2471.90     2410.07     77.74 o 
  -2   7   3     2605.27     2585.79     80.58 o 
  -1   7   3     1669.56     1624.07     62.38 o 
   0   7   3     1578.64     1455.60     47.26 o 
   1   7   3      970.66      832.60     37.58 o 
   2   7   3      450.02      436.72     31.09 o 
   3   7   3       74.97       55.88     17.61 o 
   4   7   3       18.51        6.72     27.90 o 
   5   7   3        0.63      -17.86     24.03 o 
   6   7   3       58.12       35.46     41.51 o 
 -11   8   3      230.67      152.49     38.76 o 
 -10   8   3      321.79      371.22     37.30 o 
  -9   8   3      630.96      692.53     66.38 o 
  -8   8   3      738.30      725.29     42.91 o 
  -7   8   3      444.03      492.11     33.69 o 
  -6   8   3      475.42      502.02     38.10 o 
  -5   8   3     1346.15     1224.44     77.93 o 
  -4   8   3      245.41      271.72     47.14 o 
  -3   8   3      122.53      137.03     36.42 o 
  -2   8   3       43.20       50.28     21.61 o 
  -1   8   3      240.82      279.33     40.13 o 
   0   8   3      397.25      464.11     38.43 o 
   1   8   3      698.05      645.88     37.24 o 
   2   8   3      809.01      755.42     60.46 o 
   3   8   3      566.04      583.55     39.50 o 
   4   8   3      445.10      321.88     59.92 o 
   5   8   3      502.74      608.03     80.40 o 
 -11   9   3       49.20        9.62     38.90 o 
 -10   9   3       23.61       13.61     34.22 o 
  -9   9   3       53.28       10.17     34.22 o 
  -8   9   3        5.22       10.28     22.28 o 
  -7   9   3      170.79      197.49     32.26 o 
  -6   9   3      182.93      205.47     45.35 o 
  -5   9   3       93.59      148.30     43.02 o 
  -4   9   3      123.92      138.81     40.82 o 
  -3   9   3     1341.04     1381.40     87.55 o 
  -2   9   3     1238.84     1314.33     84.11 o 
  -1   9   3      959.27      992.17     74.49 o 
   0   9   3      849.39      894.86     54.57 o 
   1   9   3      907.91      940.97     53.76 o 
   2   9   3      784.90      753.71     44.65 o 
   3   9   3      424.37      492.86     71.19 o 
   4   9   3      227.90      125.34     49.89 o 
 -10  10   3       81.44       36.28     42.47 o 
  -9  10   3      474.15      437.89     46.62 o 
  -8  10   3      175.71      219.63     51.40 o 
  -7  10   3     1069.85     1166.99     92.91 o 
  -6  10   3       55.46       63.77     40.13 o 
  -5  10   3     1936.43     1908.61    108.44 o 
  -4  10   3      628.76      587.28     68.31 o 
  -3  10   3      502.10      379.19     59.51 o 
  -2  10   3       25.17       39.44     33.95 o 
  -1  10   3      230.10      187.47     45.08 o 
   0  10   3       51.83       45.22     25.98 o 
   1  10   3        1.10       -4.00     23.90 o 
   2  10   3       14.07       53.45     27.16 o 
   3  10   3      107.09      138.68     53.60 o 
  -9  11   3       76.31       92.91     48.52 o 
  -8  11   3       58.10       79.16     44.39 o 
  -7  11   3       88.24       95.38     44.12 o 
  -6  11   3       48.30      -12.51     35.05 o 
  -5  11   3       11.05        7.01     34.77 o 
  -4  11   3        0.61       16.08     37.80 o 
  -3  11   3       37.78       -7.56     32.02 o 
  -2  11   3      103.36       91.53     42.06 o 
  -1  11   3      145.57      164.50     58.48 o 
   0  11   3      306.39      316.52     61.85 o 
   1  11   3      330.29      450.39     70.92 o 
  -7  12   3       90.29       89.20     50.30 o 
  -6  12   3       94.98      203.41     59.65 o 
  -5  12   3      140.17      112.43     50.44 o 
  -4  12   3      159.37      230.49     57.04 o 
  -3  12   3      274.58      373.15     68.31 o 
  -2  12   3      277.70      313.64     65.01 o 
  -1  12   3      215.35      272.13     59.79 o 
  -1 -12   4      132.87      220.31     58.41 o 
   0 -12   4      150.15      126.99     53.05 o 
   1 -12   4        7.31      -20.75     32.16 o 
   2 -12   4       67.13       85.76     41.92 o 
   3 -12   4        1.75       -4.40     33.81 o 
   4 -12   4        0.61       -6.87     35.60 o 
   5 -12   4       48.44       29.55     35.87 o 
   6 -12   4       85.43       56.21     41.64 o 
  -3 -11   4       21.03       85.49     49.34 o 
  -2 -11   4       44.26      104.87     42.74 o 
  -1 -11   4       82.12       83.29     41.92 o 
   0 -11   4      183.70      174.00     47.69 o 
   1 -11   4      238.49      197.77     50.99 o 
   2 -11   4      407.01      518.42     66.52 o 
   3 -11   4      380.32      406.96     59.65 o 
   4 -11   4      291.56      340.02     58.00 o 
   5 -11   4       88.14       93.05     39.72 o 
   6 -11   4      238.55      167.13     45.90 o 
   7 -11   4      306.64      348.68     54.98 o 
   8 -11   4       89.42       44.67     38.21 o 
  -4 -10   4      425.01      527.77     73.53 o 
  -3 -10   4      446.29      539.86     69.68 o 
  -2 -10   4      477.85      548.79     67.35 o 
  -1 -10   4      970.61     1047.01     84.11 o 
   0 -10   4      809.77      943.66     78.75 o 
   1 -10   4      788.98      788.76     71.47 o 
   2 -10   4      840.00      738.87     69.41 o 
   3 -10   4      389.83      465.37     57.45 o 
   4 -10   4       82.01      105.14     35.32 o 
   5 -10   4       33.86       66.52     33.95 o 
   6 -10   4        9.13       -1.26     19.43 o 
   7 -10   4        2.06      -14.71     28.45 o 
   8 -10   4        6.45       21.58     32.30 o 
   9 -10   4       47.38      -16.63     34.50 o 
  -6  -9   4      526.35      514.71     78.20 o 
  -5  -9   4      682.28      713.16     57.11 o 
  -4  -9   4      222.54      208.30     58.48 o 
  -3  -9   4       89.60      138.26     42.74 o 
  -2  -9   4       47.61        9.07     27.76 o 
  -1  -9   4      255.99      261.00     46.45 o 
   0  -9   4      216.03      222.65     42.47 o 
   1  -9   4      122.31      128.37     36.83 o 
   2  -9   4      351.56      418.41     44.46 o 
   3  -9   4      144.37      119.39     26.81 o 
   4  -9   4      769.57      789.16     42.94 o 
   5  -9   4      679.14      715.83     42.64 o 
   6  -9   4      750.68      787.80     44.79 o 
   7  -9   4      571.69      693.79     65.42 o 
   8  -9   4      330.71      298.52     52.50 o 
   9  -9   4      409.39      393.76     60.20 o 
  10  -9   4      195.93      114.90     43.71 o 
  -7  -8   4        0.66      -21.72     38.48 o 
  -6  -8   4       49.08       69.27     40.41 o 
  -5  -8   4      134.45      111.79     25.61 o 
  -4  -8   4      294.64      332.99     35.89 o 
  -3  -8   4      376.57      469.82     41.22 o 
  -2  -8   4       44.58       59.24     28.31 o 
  -1  -8   4     3384.01     3155.87    125.07 o 
   0  -8   4     1826.31     1771.80     65.46 o 
   1  -8   4     2001.30     1901.35     68.27 o 
   2  -8   4      697.50      763.73     45.59 o 
   3  -8   4     2341.48     2304.85     58.16 o 
   4  -8   4      658.72      643.77     37.36 o 
   5  -8   4      367.18      369.47     49.82 o 
   6  -8   4      391.09      383.66     41.09 o 
   7  -8   4      130.09       84.94     31.61 o 
   8  -8   4      237.15      209.32     44.26 o 
   9  -8   4       48.89       73.43     28.52 o 
  10  -8   4       21.25       54.84     29.98 o 
  11  -8   4        1.93      -19.33     28.10 o 
  -8  -7   4      587.66      434.99     73.94 o 
  -7  -7   4      782.58      871.50     88.37 o 
  -6  -7   4     1227.75     1199.43     70.18 o 
  -5  -7   4     1102.10     1066.51     50.90 o 
  -4  -7   4     3038.04     2868.23     93.42 o 
  -3  -7   4     2782.93     2592.69     79.60 o 
  -2  -7   4     2448.46     2308.57     72.03 o 
  -1  -7   4     3339.62     3042.43     83.69 o 
   0  -7   4     1817.03     1694.12     90.57 o 
   1  -7   4     1692.13     1484.15     41.52 o 
   2  -7   4      898.78      822.08     38.27 o 
   3  -7   4       98.95       60.15     14.46 o 
   4  -7   4       68.11       91.53     29.96 o 
   5  -7   4      528.71      549.99     80.40 o 
   6  -7   4     1376.44     1401.72     43.78 o 
   7  -7   4      775.55      693.28     39.08 o 
   8  -7   4      776.00      838.48     52.98 o 
   9  -7   4      449.54      366.14     87.34 o 
  10  -7   4      551.38      569.22     53.48 o 
  11  -7   4      221.36      276.54     44.56 o 
  -8  -6   4      599.73      475.26     68.72 o 
  -7  -6   4      738.04      785.61     59.31 o 
  -6  -6   4      407.91      447.69     34.50 o 
  -5  -6   4      755.03      697.48     42.99 o 
  -4  -6   4      163.05      177.10     32.09 o 
  -3  -6   4      134.15      141.36     17.67 o 
  -2  -6   4       49.33       66.31     13.85 o 
  -1  -6   4      262.47      259.36     24.45 o 
   0  -6   4     3671.60     3747.51     67.91 o 
   1  -6   4     1458.18     1407.01     40.61 o 
   2  -6   4      777.32      718.94     23.04 o 
   3  -6   4     1454.57     1339.67     29.79 o 
   4  -6   4     2595.13     2461.03     41.32 o 
   5  -6   4     2491.75     2442.75     49.45 o 
   6  -6   4     2666.59     2574.23     65.40 o 
   7  -6   4     1823.02     1752.01     88.23 o 
   8  -6   4     1002.17     1044.63     88.10 o 
   9  -6   4      475.39      567.74     49.10 o 
  10  -6   4       58.16       51.45     28.59 o 
  11  -6   4       41.51       16.71     29.01 o 
  -9  -5   4        0.02       54.43     38.07 o 
  -8  -5   4       27.99       31.25     36.49 o 
  -7  -5   4      154.62      210.48     34.18 o 
  -6  -5   4      397.52      391.54     30.60 o 
  -5  -5   4      616.72      534.15     22.74 o 
  -4  -5   4     1785.22     1792.68     44.42 o 
  -3  -5   4     3506.33     3429.62     57.10 o 
  -2  -5   4     6118.79     6128.53     93.07 o 
  -1  -5   4     7556.27     7163.19     92.17 o 
   0  -5   4     7779.80     7544.80     89.27 o 
   1  -5   4     6679.03     6397.78     90.75 o 
   2  -5   4     4561.54     4333.77     50.36 o 
   3  -5   4     2348.96     2204.53     33.39 o 
   4  -5   4     1806.40     1781.36     32.58 o 
   5  -5   4     2611.05     2672.99     67.59 o 
   6  -5   4      529.29      474.53     29.86 o 
   7  -5   4       52.53       50.32     15.42 o 
   8  -5   4       92.33       83.42     22.54 o 
   9  -5   4      108.95      104.21     25.73 o 
  10  -5   4      267.36      244.90     52.39 o 
  11  -5   4      108.28      102.16     35.36 o 
 -10  -4   4      561.91      559.79     77.93 o 
  -9  -4   4      766.27      834.75     87.41 o 
  -8  -4   4     2046.90     2151.96     88.17 o 
  -7  -4   4     1124.32     1076.84     55.91 o 
  -6  -4   4     3822.21     3695.86     79.38 o 
  -5  -4   4     2589.37     2609.20     55.39 o 
  -4  -4   4     3234.53     3247.22     36.15 o 
  -3  -4   4     3269.46     3588.83     41.88 o 
  -2  -4   4      871.71      771.75     16.95 o 
  -1  -4   4       86.10      110.81      8.65 o 
   0  -4   4     1145.86     1243.08     22.70 o 
   1  -4   4      495.80      498.74     14.87 o 
   2  -4   4     2989.59     3016.64     39.77 o 
   3  -4   4     1098.88     1165.90     22.01 o 
   4  -4   4      421.31      351.40     14.40 o 
   5  -4   4     2597.28     2726.61     46.95 o 
   6  -4   4     1711.44     1830.32     46.60 o 
   7  -4   4     1794.62     1744.97     43.48 o 
   8  -4   4     1327.26     1309.21     52.12 o 
   9  -4   4     1446.33     1398.75     57.74 o 
  10  -4   4      717.14      666.09     47.76 o 
  11  -4   4      456.52      443.52     51.46 o 
 -10  -3   4      503.57      484.51     52.32 o 
  -9  -3   4      458.17      405.23     38.61 o 
  -8  -3   4      230.19      236.12     28.65 o 
  -7  -3   4       39.72       67.62     17.03 o 
  -6  -3   4       35.84       44.12      9.76 o 
  -5  -3   4      103.23      103.42     10.26 o 
  -4  -3   4      369.61      405.85     16.03 o 
  -3  -3   4     1035.65      969.23     17.10 o 
  -2  -3   4     9334.40     9961.08     94.41 o 
  -1  -3   4     5174.08     5596.84     66.21 o 
   0  -3   4     6437.23     6635.40     77.66 o 
   1  -3   4     4018.97     4219.64     49.20 o 
   2  -3   4     9728.28     9771.04     90.45 o 
   3  -3   4     6228.23     6220.72     60.55 o 
   4  -3   4     6252.56     6198.93     65.78 o 
   5  -3   4     4986.25     5044.57     72.93 o 
   6  -3   4     2286.03     2116.99     44.57 o 
   7  -3   4      306.18      263.76     29.18 o 
   8  -3   4      405.77      430.21     35.10 o 
   9  -3   4      161.58      209.30     59.61 o 
  10  -3   4       41.23       42.96     23.32 o 
  11  -3   4       14.71      -14.44     40.48 o 
 -11  -2   4        2.14       12.41     38.41 o 
 -10  -2   4      192.20      165.84     34.93 o 
  -9  -2   4      270.95      274.85     32.28 o 
  -8  -2   4     1930.42     1889.65     50.37 o 
  -7  -2   4     1532.54     1755.92     43.14 o 
  -6  -2   4     2553.86     2577.75     38.90 o 
  -5  -2   4     5817.59     6310.78     61.48 o 
  -4  -2   4     4027.46     3881.50     62.62 o 
  -3  -2   4    29936.24    33345.37    306.13 o 
  -2  -2   4     1234.72     1272.64     16.61 o 
  -1  -2   4     6236.76     6267.14     64.12 o 
   0  -2   4     3152.95     4002.71     54.54 o 
   1  -2   4   128642.70   134947.70   1294.85 o 
   2  -2   4      342.46      356.90      9.93 o 
   3  -2   4      706.49      739.76     13.67 o 
   4  -2   4      405.92      429.96     18.02 o 
   5  -2   4      536.89      699.31     27.22 o 
   6  -2   4      535.22      511.46     26.21 o 
   7  -2   4      390.04      406.06     26.11 o 
   8  -2   4      673.09      684.39     40.73 o 
   9  -2   4      831.73      836.65     55.61 o 
  10  -2   4      596.18      679.10     47.93 o 
  11  -2   4      629.93      614.79     56.98 o 
 -11  -1   4      963.69      991.22     68.75 o 
 -10  -1   4     1216.86     1346.82     55.70 o 
  -9  -1   4     3148.31     3340.42     72.14 o 
  -8  -1   4     3385.79     3681.46     71.58 o 
  -7  -1   4     2573.37     2829.89     42.48 o 
  -6  -1   4     1777.57     1849.25     31.26 o 
  -5  -1   4      629.29      595.99     16.67 o 
  -4  -1   4      376.91      436.83     12.05 o 
  -3  -1   4     2993.46     3194.44     38.48 o 
  -2  -1   4       26.65       42.87      3.71 o 
  -1  -1   4     1018.17     1010.65     16.49 o 
   0  -1   4     8898.32     8276.39     81.04 o 
   1  -1   4     3566.51     3154.93     30.57 o 
   2  -1   4     3740.10     3595.44     38.87 o 
   3  -1   4     5052.46     5069.14     55.85 o 
   4  -1   4     5640.97     5433.15     66.22 o 
   5  -1   4     7704.10     7557.95     96.09 o 
   6  -1   4     3884.20     3901.43     70.59 o 
   7  -1   4     1262.94     1348.78     47.92 o 
   8  -1   4     1068.14     1188.60     64.96 o 
   9  -1   4      884.19      985.17     73.21 o 
  10  -1   4      376.55      388.73     39.95 o 
  11  -1   4      274.68      411.35     88.10 o 
 -12   0   4      219.98      145.80     40.68 o 
 -11   0   4      165.48      158.69     38.95 o 
 -10   0   4      129.77      128.02     21.87 o 
  -9   0   4      175.62      154.39     22.08 o 
  -8   0   4      114.90      130.04     22.06 o 
  -7   0   4       61.11       58.74      7.63 o 
  -6   0   4     1147.30     1194.50     23.08 o 
  -5   0   4     5191.04     5317.62     46.07 o 
  -4   0   4     8541.11     9076.32     65.75 o 
  -3   0   4    15420.45    15591.01    104.93 o 
  -2   0   4     9105.87     8535.87     67.48 o 
  -1   0   4    11316.17    11272.50     98.67 o 
   0   0   4     1696.12     1852.48     21.56 o 
   1   0   4    12379.01    14007.24    113.72 o 
   2   0   4     7597.87     7890.66     85.24 o 
   3   0   4     3063.39     3247.24     43.68 o 
   4   0   4     3632.43     3719.44     50.90 o 
   5   0   4     1988.01     2175.02     54.47 o 
   6   0   4      378.98      374.70     23.13 o 
   7   0   4       14.43       38.33     21.83 o 
   8   0   4       13.13       42.72     19.69 o 
   9   0   4      110.72      130.32     44.81 o 
  10   0   4       52.45       57.59     49.89 o 
  11   0   4      161.56      172.90     57.59 o 
 -12   1   4      125.78       85.38     42.04 o 
 -11   1   4      182.00      228.08     32.59 o 
 -10   1   4      709.38      721.58     47.95 o 
  -9   1   4     1784.28     1939.96     79.44 o 
  -8   1   4     1791.93     1713.85     54.49 o 
  -7   1   4     3979.77     4142.92     55.64 o 
  -6   1   4     3928.14     4174.33     45.93 o 
  -5   1   4    10548.37    11053.77     91.95 o 
  -4   1   4    12848.87    13360.03     97.28 o 
  -3   1   4    20178.93    21050.36    154.92 o 
  -2   1   4    10053.80    10991.73    106.22 o 
  -1   1   4    10248.72    11647.68    102.64 o 
   0   1   4     5376.25     5820.03     62.29 o 
   1   1   4     1115.49     1134.85     18.92 o 
   2   1   4        3.05        0.70      4.10 o 
   3   1   4      428.45      397.67     11.79 o 
   4   1   4      555.01      571.43     20.06 o 
   5   1   4     1246.71     1285.74     34.81 o 
   6   1   4     1655.40     1750.02     44.12 o 
   7   1   4     2955.28     2771.87    110.43 o 
   8   1   4     2250.19     2231.96    264.09 o 
   9   1   4     1322.42     1316.79     98.61 o 
  10   1   4      777.03      831.94    168.84 o 
 -12   2   4      469.98      462.09     65.80 o 
 -11   2   4      800.82      871.47     51.08 o 
 -10   2   4     1087.46     1268.49     53.83 o 
  -9   2   4      525.68      484.52     35.24 o 
  -8   2   4     1137.96     1156.26     37.19 o 
  -7   2   4     1456.61     1529.38     32.13 o 
  -6   2   4       45.27       53.70      7.55 o 
  -5   2   4     1148.83     1141.69     20.44 o 
  -4   2   4      844.88      785.72     15.48 o 
  -3   2   4     3391.27     3419.49     34.31 o 
  -2   2   4      941.86     1038.05     18.32 o 
  -1   2   4      426.53      527.23     12.20 o 
   0   2   4     5950.99     6546.38     70.66 o 
   1   2   4     8811.80     8198.27     73.36 o 
   2   2   4     1616.17     1311.29     22.51 o 
   3   2   4    11868.59    11795.60    111.00 o 
   4   2   4     3555.76     3411.89     51.54 o 
   5   2   4     3203.51     3021.85     61.41 o 
   6   2   4      229.35      200.58     25.39 o 
   7   2   4     2765.61     2792.79    114.38 o 
   8   2   4      420.93      516.07     48.82 o 
   9   2   4      262.16      189.83     40.96 o 
  10   2   4       23.97       17.32     33.88 o 
 -12   3   4       52.32       27.63     24.80 o 
 -11   3   4        1.80       32.61     22.41 o 
 -10   3   4      146.42      121.04     24.46 o 
  -9   3   4      538.28      487.08     35.34 o 
  -8   3   4       11.37        3.42     11.55 o 
  -7   3   4     1011.35     1015.43     31.05 o 
  -6   3   4     2165.57     2074.25     41.39 o 
  -5   3   4     7131.04     7113.80     74.20 o 
  -4   3   4     3043.34     2800.59     36.83 o 
  -3   3   4     4780.75     4602.52     47.68 o 
  -2   3   4     6390.99     6216.85     69.90 o 
  -1   3   4     7498.05     7360.39     89.37 o 
   0   3   4     9298.03     9024.31     86.75 o 
   1   3   4     4073.43     4183.18     52.32 o 
   2   3   4     1915.66     1910.49     29.74 o 
   3   3   4      841.87      760.15     20.61 o 
   4   3   4      362.30      345.75     23.75 o 
   5   3   4        0.97        1.67     13.49 o 
   6   3   4      380.83      365.81     48.99 o 
   7   3   4      183.43      159.27     27.02 o 
   8   3   4      179.72      188.47     32.61 o 
   9   3   4      389.52      337.51     48.31 o 
 -12   4   4      278.78      218.08     35.88 o 
 -11   4   4      617.38      706.22     91.14 o 
 -10   4   4     3128.68     3085.56     83.03 o 
  -9   4   4     1777.02     1826.48     70.79 o 
  -8   4   4     1533.54     1615.37     50.88 o 
  -7   4   4     1946.94     1989.92     42.01 o 
  -6   4   4     4820.74     4772.22     81.87 o 
  -5   4   4      131.81      110.90      9.81 o 
  -4   4   4     1669.00     1823.49     29.48 o 
  -3   4   4      231.23      230.25     11.24 o 
  -2   4   4       74.98       68.07      9.91 o 
  -1   4   4     1030.34     1224.09     22.73 o 
   0   4   4     3938.62     4244.80     49.67 o 
   1   4   4     3211.78     3341.91     43.14 o 
   2   4   4     2172.17     2196.69     39.28 o 
   3   4   4      885.31      777.02     27.20 o 
   4   4   4     6152.26     5840.74     94.24 o 
   5   4   4     2951.65     2973.50     75.24 o 
   6   4   4      905.05      883.87     46.46 o 
   7   4   4      931.91     1054.52     54.48 o 
   8   4   4     1158.54     1233.38    105.42 o 
   9   4   4      366.03      238.04     63.91 o 
 -12   5   4      182.43      157.40     32.42 o 
 -11   5   4      579.35      553.45     43.88 o 
 -10   5   4       38.24       45.25     20.32 o 
  -9   5   4      326.35      328.75     31.58 o 
  -8   5   4       63.50       33.08     18.23 o 
  -7   5   4       34.72       34.10     12.16 o 
  -6   5   4      729.93      721.06     25.36 o 
  -5   5   4     1008.13      997.14     27.32 o 
  -4   5   4      284.48      237.00     12.61 o 
  -3   5   4     1233.07     1116.26     21.67 o 
  -2   5   4     3438.60     3127.44     54.28 o 
  -1   5   4     6204.06     5640.33     68.53 o 
   0   5   4     3723.17     3489.52     48.69 o 
   1   5   4     2368.95     2167.80     39.50 o 
   2   5   4     1717.83     1604.41     34.92 o 
   3   5   4     2621.28     2563.95     47.75 o 
   4   5   4     2508.85     2429.52     83.75 o 
   5   5   4      414.40      317.63     39.83 o 
   6   5   4      279.72      233.32     38.64 o 
   7   5   4      129.80       62.53     38.90 o 
   8   5   4       51.07       54.70     41.92 o 
 -12   6   4       21.60      -20.58     22.93 o 
 -11   6   4       32.32       56.12     24.91 o 
 -10   6   4      370.60      352.45     35.15 o 
  -9   6   4      918.29      834.85     44.57 o 
  -8   6   4     1624.17     1555.84     44.87 o 
  -7   6   4     2733.60     2630.82     52.99 o 
  -6   6   4     3025.31     2941.81     52.79 o 
  -5   6   4     2439.88     2476.94     45.86 o 
  -4   6   4     2138.76     2018.26     38.91 o 
  -3   6   4     2978.21     2772.39     43.60 o 
  -2   6   4     1867.05     1749.20     69.39 o 
  -1   6   4     1267.90     1089.41     37.67 o 
   0   6   4      569.74      578.55     25.33 o 
   1   6   4      234.25      184.57     17.55 o 
   2   6   4      109.12      105.00     19.96 o 
   3   6   4        5.23        2.32     12.76 o 
   4   6   4      247.74      229.51     78.62 o 
   5   6   4      304.45      344.41     43.36 o 
   6   6   4      308.15      222.24     53.60 o 
   7   6   4      493.69      546.87     79.30 o 
 -12   7   4      295.48      338.12     39.92 o 
 -11   7   4      315.88      288.76     36.48 o 
 -10   7   4      390.40      324.72     34.03 o 
  -9   7   4      818.24      816.77     41.62 o 
  -8   7   4      933.47      949.59     37.17 o 
  -7   7   4      368.22      363.40     22.81 o 
  -6   7   4      172.94      192.68     17.61 o 
  -5   7   4      327.26      337.04     23.63 o 
  -4   7   4       12.74      -10.30     14.76 o 
  -3   7   4      644.30      602.99     42.23 o 
  -2   7   4     1404.78     1385.36     58.94 o 
  -1   7   4     1475.50     1405.28     58.64 o 
   0   7   4     1280.64     1233.44     38.21 o 
   1   7   4      822.54      837.97     38.61 o 
   2   7   4     1678.74     1619.79     52.99 o 
   3   7   4      969.72      965.33     49.44 o 
   4   7   4      980.64      894.08     60.71 o 
   5   7   4      670.23      697.78     79.99 o 
   6   7   4      394.99      524.05     78.62 o 
 -11   8   4        4.06       -3.47     25.45 o 
 -10   8   4        0.38       12.00     32.89 o 
  -9   8   4       17.07       14.06     16.94 o 
  -8   8   4       60.59       94.33     18.61 o 
  -7   8   4      337.99      344.53     30.77 o 
  -6   8   4      394.83      435.10     43.02 o 
  -5   8   4      365.12      348.41     51.68 o 
  -4   8   4     2120.74     2062.00    103.77 o 
  -3   8   4      887.59      953.55     74.08 o 
  -2   8   4     3220.58     3291.90     99.81 o 
  -1   8   4     1862.17     1988.53     75.06 o 
   0   8   4     3347.37     3043.83     74.51 o 
   1   8   4      492.33      543.32     35.47 o 
   2   8   4      833.48      767.71     42.17 o 
   3   8   4      252.55      275.16     41.59 o 
   4   8   4       60.38       -6.73     31.06 o 
   5   8   4      194.16       84.25     44.53 o 
 -11   9   4      145.54      201.04     42.53 o 
 -10   9   4      201.38      244.50     53.46 o 
  -9   9   4      454.24      475.70     46.38 o 
  -8   9   4      248.87      284.75     37.50 o 
  -7   9   4      360.38      401.73     60.06 o 
  -6   9   4      236.03      282.57     52.78 o 
  -5   9   4     1256.59     1255.51     87.00 o 
  -4   9   4      491.36      603.77     66.11 o 
  -3   9   4       36.61       90.30     34.77 o 
  -2   9   4       33.82       51.54     31.61 o 
  -1   9   4      152.44      181.83     43.29 o 
   0   9   4       18.93       23.25     24.19 o 
   1   9   4        8.36        6.76     17.81 o 
   2   9   4      159.31      156.17     26.40 o 
   3   9   4      241.64      282.16     60.47 o 
   4   9   4       74.99      154.34     50.85 o 
 -10  10   4       25.58       14.16     40.13 o 
  -9  10   4       60.57       81.75     30.86 o 
  -8  10   4       35.17       32.02     38.62 o 
  -7  10   4       19.47       43.98     38.76 o 
  -6  10   4        1.05      -12.09     33.26 o 
  -5  10   4        0.84        3.57     34.36 o 
  -4  10   4      109.81       79.58     41.78 o 
  -3  10   4      441.39      406.27     61.44 o 
  -2  10   4      315.82      291.65     54.84 o 
  -1  10   4      316.71      322.66     45.84 o 
   0  10   4      515.45      499.38     49.26 o 
   1  10   4      373.22      338.24     59.37 o 
   2  10   4      357.70      429.13     79.30 o 
   3  10   4      285.12      232.13     59.24 o 
  -9  11   4       75.28      126.99     52.50 o 
  -8  11   4      217.74      209.04     57.45 o 
  -7  11   4      112.14      181.01     53.19 o 
  -6  11   4      274.35      439.53     70.64 o 
  -5  11   4      283.40      431.70     69.54 o 
  -4  11   4      391.71      540.27     75.59 o 
  -3  11   4      261.16      234.75     55.11 o 
  -2  11   4      259.82      297.01     60.06 o 
  -1  11   4      196.71      182.24     51.68 o 
   0  11   4       76.14       76.83     44.94 o 
   1  11   4       51.39       27.76     41.92 o 
  -7  12   4       72.47      121.91     55.25 o 
  -6  12   4       58.69      101.43     47.28 o 
  -5  12   4       31.34       38.21     39.44 o 
  -4  12   4        0.56      -12.09     40.27 o 
  -3  12   4        2.41       31.47     43.43 o 
  -2  12   4        4.74        6.32     39.44 o 
  -1 -12   5      182.74      204.23     54.70 o 
   0 -12   5      198.27      286.97     62.53 o 
   1 -12   5      223.56      234.75     55.80 o 
   2 -12   5      351.45      524.33     72.29 o 
   3 -12   5      176.10      197.64     50.44 o 
   4 -12   5      238.92      288.76     56.49 o 
   5 -12   5       47.37       46.87     37.52 o 
   6 -12   5       83.56       37.38     37.11 o 
  -3 -11   5      474.18      413.83     71.74 o 
  -2 -11   5      405.78      515.95     73.67 o 
  -1 -11   5      358.39      354.59     61.57 o 
   0 -11   5      416.96      503.99     67.89 o 
   1 -11   5      289.49      318.58     57.59 o 
   2 -11   5       46.15       85.90     40.13 o 
   3 -11   5        3.88       -0.96     29.14 o 
   4 -11   5        1.97       18.55     31.75 o 
   5 -11   5        0.69      -10.72     29.41 o 
   6 -11   5       35.69       34.63     36.42 o 
   7 -11   5       60.59       85.62     39.58 o 
   8 -11   5       82.80      112.97     43.29 o 
  -4 -10   5       61.46       63.22     45.63 o 
  -3 -10   5       20.77       13.47     32.57 o 
  -2 -10   5       76.49      126.03     44.53 o 
  -1 -10   5       65.18       32.02     33.81 o 
   0 -10   5      118.08       83.70     34.36 o 
   1 -10   5      275.09      306.35     51.13 o 
   2 -10   5      792.48      775.98     70.78 o 
   3 -10   5      973.62     1022.41     75.45 o 
   4 -10   5      715.89      784.36     69.13 o 
   5 -10   5      679.49      693.49     85.69 o 
   6 -10   5      778.68      795.83     99.02 o 
   7 -10   5      429.60      444.48     59.65 o 
   8 -10   5      208.92      118.06     42.19 o 
   9 -10   5      213.47      104.87     43.43 o 
  -6  -9   5       72.80       65.83     44.81 o 
  -5  -9   5      152.44       90.97     31.54 o 
  -4  -9   5      272.41      235.02     52.09 o 
  -3  -9   5      398.14      494.51     62.81 o 
  -2  -9   5      707.21      627.13     64.60 o 
  -1  -9   5     1071.52     1124.53     77.52 o 
   0  -9   5     1152.84     1084.53     74.90 o 
   1  -9   5     1823.36     1963.45     98.41 o 
   2  -9   5     1140.92     1138.27     74.35 o 
   3  -9   5      977.48      872.87     65.56 o 
   4  -9   5      480.08      457.39     35.37 o 
   5  -9   5      395.91      360.45     33.23 o 
   6  -9   5      168.92      186.67     46.45 o 
   7  -9   5      209.12      228.56     47.14 o 
   8  -9   5       24.17       49.07     33.67 o 
   9  -9   5       15.00       -4.26     31.20 o 
  10  -9   5       91.12       75.45     41.09 o 
  -7  -8   5      474.23      505.50     77.10 o 
  -6  -8   5      891.76      827.52     85.21 o 
  -5  -8   5      819.92      789.11     60.43 o 
  -4  -8   5     1228.01     1242.28     60.97 o 
  -3  -8   5      334.21      309.92     49.20 o 
  -2  -8   5     1624.15     1633.19     88.92 o 
  -1  -8   5      523.24      519.52     54.43 o 
   0  -8   5       97.28      110.23     31.06 o 
   1  -8   5       11.45        8.35     16.01 o 
   2  -8   5      276.00      234.57     22.31 o 
   3  -8   5      114.22      136.72     50.24 o 
   4  -8   5      434.10      430.42     47.83 o 
   5  -8   5      621.52      724.92     39.85 o 
   6  -8   5     1689.71     1399.27     80.95 o 
   7  -8   5      309.46      285.32     47.69 o 
   8  -8   5      413.67      390.74     56.62 o 
   9  -8   5      259.38      243.36     39.24 o 
  10  -8   5      470.46      457.14     54.63 o 
  -8  -7   5      218.93      163.41     52.78 o 
  -7  -7   5      317.60      307.31     59.24 o 
  -6  -7   5       96.33       44.51     20.99 o 
  -5  -7   5        1.66       34.39     19.02 o 
  -4  -7   5      173.36      205.58     33.26 o 
  -3  -7   5       18.44       39.79     18.69 o 
  -2  -7   5      398.77      492.86     50.30 o 
  -1  -7   5     1610.04     1571.33     57.52 o 
   0  -7   5     2434.86     2335.74     71.59 o 
   1  -7   5     2163.28     2107.31     53.83 o 
   2  -7   5     1101.17     1083.24     36.89 o 
   3  -7   5     2527.97     2562.54     59.61 o 
   4  -7   5     3348.38     3334.57     81.51 o 
   5  -7   5     2124.75     2125.70     63.25 o 
   6  -7   5     1700.77     1628.62     61.96 o 
   7  -7   5      863.86      783.97     80.68 o 
   8  -7   5      391.35      402.58     62.81 o 
   9  -7   5      110.19       95.67     34.91 o 
  10  -7   5        0.88        2.53     26.39 o 
  11  -7   5        0.35      -19.54     28.19 o 
  -8  -6   5      592.61      643.21     77.24 o 
  -7  -6   5      508.50      579.63     52.69 o 
  -6  -6   5     1336.29     1279.87     50.27 o 
  -5  -6   5      711.59      780.25     40.03 o 
  -4  -6   5     3593.93     3569.77     93.43 o 
  -3  -6   5     4645.31     4747.66    140.46 o 
  -2  -6   5     4174.56     3956.21     93.68 o 
  -1  -6   5     3785.67     3619.79     96.78 o 
   0  -6   5     1734.16     1582.17     43.92 o 
   1  -6   5     1460.08     1394.39     38.31 o 
   2  -6   5     1752.08     1763.39     36.74 o 
   3  -6   5     1535.81     1371.99     41.95 o 
   4  -6   5      425.20      384.57     17.47 o 
   5  -6   5       95.06       71.89     12.79 o 
   6  -6   5       13.41       28.27     19.39 o 
   7  -6   5      120.54       86.84     19.87 o 
   8  -6   5      249.48      257.59     35.33 o 
   9  -6   5      266.83      183.31     33.43 o 
  10  -6   5      352.23      268.18     56.21 o 
  11  -6   5      230.11      175.33     38.03 o 
  -9  -5   5      604.03      665.48     78.48 o 
  -8  -5   5     1191.40     1248.86    101.43 o 
  -7  -5   5     1734.68     1719.54     73.58 o 
  -6  -5   5     2487.65     2570.36     67.26 o 
  -5  -5   5     1571.38     1565.67     57.36 o 
  -4  -5   5      951.38      921.35     26.29 o 
  -3  -5   5      752.41      640.37     19.39 o 
  -2  -5   5      318.67      271.84     13.92 o 
  -1  -5   5       38.78       41.09      8.48 o 
   0  -5   5      478.82      498.71     17.69 o 
   1  -5   5      821.96      848.27     22.94 o 
   2  -5   5     1721.42     1683.36     29.25 o 
   3  -5   5     2002.76     2079.84     37.68 o 
   4  -5   5     3937.11     3903.46     70.51 o 
   5  -5   5      982.61      928.60     28.14 o 
   6  -5   5     1812.25     1894.66     54.41 o 
   7  -5   5     2005.25     1905.43     57.17 o 
   8  -5   5     1635.72     1708.66     73.79 o 
   9  -5   5      509.84      524.71     48.97 o 
  10  -5   5      419.42      423.82     41.13 o 
  11  -5   5      206.76      162.90     38.01 o 
 -10  -4   5      184.50      238.18     56.35 o 
  -9  -4   5       73.73       -9.23     25.68 o 
  -8  -4   5       26.68       29.52     24.81 o 
  -7  -4   5        0.30        6.33     16.73 o 
  -6  -4   5       73.43      125.64     17.56 o 
  -5  -4   5      872.61      891.17     24.94 o 
  -4  -4   5     1732.75     1676.96     24.62 o 
  -3  -4   5     4262.80     4330.50     42.78 o 
  -2  -4   5     7574.60     7520.92    121.69 o 
  -1  -4   5     7549.94     7342.97     84.59 o 
   0  -4   5    11707.79    11873.93    128.15 o 
   1  -4   5    11864.77    11995.96    120.12 o 
   2  -4   5     8117.44     7989.21     84.19 o 
   3  -4   5     1705.49     1536.61     26.22 o 
   4  -4   5     5933.21     6043.92     91.53 o 
   5  -4   5     1205.38     1138.91     41.36 o 
   6  -4   5      921.61      916.47     37.38 o 
   7  -4   5        5.90       14.57     11.29 o 
   8  -4   5       86.54       74.14     21.38 o 
   9  -4   5       14.33       18.48     21.90 o 
  10  -4   5       33.20       28.63     24.14 o 
  11  -4   5       18.07       35.24     29.69 o 
 -10  -3   5      343.41      450.11     66.52 o 
  -9  -3   5      912.13     1035.26     48.50 o 
  -8  -3   5      872.33      933.11     39.27 o 
  -7  -3   5     2924.22     2967.68     43.17 o 
  -6  -3   5     3414.31     3342.70     43.18 o 
  -5  -3   5     5310.03     5131.89     61.45 o 
  -4  -3   5     8564.89     8694.33     95.07 o 
  -3  -3   5     8931.47     9483.09     78.89 o 
  -2  -3   5     4495.47     4346.34     41.08 o 
  -1  -3   5     7401.22     7583.17     77.25 o 
   0  -3   5     3926.17     4379.03     50.82 o 
   1  -3   5     4654.32     5007.71     52.05 o 
   2  -3   5       46.56       48.91      6.23 o 
   3  -3   5      142.65      168.76      8.97 o 
   4  -3   5     1009.29     1039.88     20.31 o 
   5  -3   5     1141.56     1184.55     32.79 o 
   6  -3   5      714.92      735.86     44.00 o 
   7  -3   5     1127.33     1136.37     39.77 o 
   8  -3   5     1647.96     1542.62     56.92 o 
   9  -3   5     1071.40     1083.24     53.12 o 
  10  -3   5      753.38      714.59     49.35 o 
  11  -3   5      629.49      574.91     56.06 o 
 -11  -2   5      604.39      573.96     88.30 o 
 -10  -2   5      911.45     1006.69     50.37 o 
  -9  -2   5     1466.28     1395.18     41.05 o 
  -8  -2   5     1691.57     1691.95     46.92 o 
  -7  -2   5      921.43      986.81     23.93 o 
  -6  -2   5      978.58     1008.45     20.73 o 
  -5  -2   5      827.67      874.75     24.61 o 
  -4  -2   5      286.38      243.70     12.92 o 
  -3  -2   5     1563.95     1806.40     22.85 o 
  -2  -2   5      750.54      646.76     11.33 o 
  -1  -2   5      515.14      506.85     12.92 o 
   0  -2   5      577.69      590.12     13.95 o 
   1  -2   5     5126.06     5694.79     53.49 o 
   2  -2   5     8792.55     9102.48     76.31 o 
   3  -2   5    12855.00    12858.96    110.07 o 
   4  -2   5    10166.05    10079.16    109.35 o 
   5  -2   5     9844.27    10014.86    134.65 o 
   6  -2   5     3520.59     3517.31     67.79 o 
   7  -2   5     1031.83      960.23     42.90 o 
   8  -2   5      896.60      836.79     43.79 o 
   9  -2   5      648.36      663.58     44.38 o 
  10  -2   5      203.03      202.11     33.60 o 
  11  -2   5       81.54       11.26     31.04 o 
 -11  -1   5       30.57       13.94     30.08 o 
 -10  -1   5        4.09       -1.48     19.30 o 
  -9  -1   5       61.10       50.80     17.69 o 
  -8  -1   5      195.58      211.91     20.13 o 
  -7  -1   5     1366.04     1369.33     27.07 o 
  -6  -1   5     3253.42     3395.60     39.31 o 
  -5  -1   5     2583.35     2489.09     32.10 o 
  -4  -1   5    10233.32    10643.10     89.34 o 
  -3  -1   5     7421.64     7565.22     58.19 o 
  -2  -1   5     1084.50     1157.61     15.25 o 
  -1  -1   5      109.83      154.98      7.43 o 
   0  -1   5      319.79      327.73      9.75 o 
   1  -1   5    11278.32    11475.58    102.16 o 
   2  -1   5     8148.31     8275.39     76.36 o 
   3  -1   5     3554.55     3583.28     45.18 o 
   4  -1   5     1701.47     1751.62     32.92 o 
   5  -1   5      887.65      931.33     53.32 o 
   6  -1   5       22.05       19.77     11.93 o 
   7  -1   5       72.42       47.61     18.72 o 
   8  -1   5      170.31      122.45     40.53 o 
   9  -1   5      272.13      329.45     48.43 o 
  10  -1   5      316.23      241.34     65.28 o 
  11  -1   5      232.60      195.03     72.71 o 
 -12   0   5      261.25      256.99     37.43 o 
 -11   0   5      661.88      703.11     47.80 o 
 -10   0   5      748.78      790.64     45.56 o 
  -9   0   5     2987.98     2933.01     63.79 o 
  -8   0   5     3553.11     3916.36     78.48 o 
  -7   0   5     3942.25     4271.55     45.16 o 
  -6   0   5     5029.66     5502.26     49.69 o 
  -5   0   5     7874.21     8252.52     69.35 o 
  -4   0   5     7393.57     7850.75     61.83 o 
  -3   0   5     8335.91     9022.60     67.06 o 
  -2   0   5     2486.91     2572.70     25.35 o 
  -1   0   5      182.82      140.15      6.69 o 
   0   0   5      840.99      845.67     14.68 o 
   1   0   5     1638.76     1480.87     22.19 o 
   2   0   5     2095.69     1867.44     27.91 o 
   3   0   5     2618.24     2577.87     39.04 o 
   4   0   5     3081.33     2909.67     44.71 o 
   5   0   5     2464.94     2280.26     49.46 o 
   6   0   5     2838.73     2674.76     56.91 o 
   7   0   5     2616.67     2650.26     68.94 o 
   8   0   5     2909.01     2902.11     77.42 o 
   9   0   5      834.58      841.91     91.88 o 
  10   0   5      768.48      626.17     94.83 o 
 -12   1   5      286.71      233.15     35.76 o 
 -11   1   5      547.08      497.84     42.40 o 
 -10   1   5      542.24      521.07     39.21 o 
  -9   1   5      754.74      869.46     43.89 o 
  -8   1   5      160.67      149.69     19.02 o 
  -7   1   5       20.25       24.99      7.75 o 
  -6   1   5      231.11      225.73     10.02 o 
  -5   1   5     1700.72     1808.69     22.72 o 
  -4   1   5     1675.72     1743.24     22.03 o 
  -3   1   5      447.06      514.13     11.43 o 
  -2   1   5      737.58      770.98     15.37 o 
  -1   1   5     6036.60     5446.83     55.09 o 
   0   1   5    20923.32    20518.30    191.87 o 
   1   1   5    16274.89    16248.29    144.68 o 
   2   1   5     5093.19     4932.07     54.61 o 
   3   1   5     2176.92     2111.85     29.61 o 
   4   1   5     4223.73     4205.55     61.65 o 
   5   1   5     3355.12     3265.93     60.59 o 
   6   1   5     2214.76     2310.14     59.51 o 
   7   1   5       13.11       24.88     27.69 o 
   8   1   5      480.59      419.20     51.06 o 
   9   1   5       38.84       41.38     30.88 o 
  10   1   5        5.94       18.26     46.45 o 
 -12   2   5       20.12      -20.58     23.69 o 
 -11   2   5       23.56       30.83     22.41 o 
 -10   2   5      356.17      320.40     33.75 o 
  -9   2   5     1250.78     1289.42     54.61 o 
  -8   2   5      827.30      872.72     40.35 o 
  -7   2   5     1887.23     1778.30     35.01 o 
  -6   2   5     5895.69     5635.57     62.97 o 
  -5   2   5    10518.61    10597.55     93.67 o 
  -4   2   5    10059.78    10146.37     88.17 o 
  -3   2   5     7250.28     6852.17     67.31 o 
  -2   2   5     6848.42     6351.61     68.38 o 
  -1   2   5     2815.36     2804.67     34.75 o 
   0   2   5     3604.66     3855.93     48.85 o 
   1   2   5     1477.91     1514.35     23.00 o 
   2   2   5      308.32      321.70     12.42 o 
   3   2   5        5.84        5.97      6.46 o 
   4   2   5       84.55      121.25     12.06 o 
   5   2   5      280.34      271.78     22.30 o 
   6   2   5       17.02       27.38     17.08 o 
   7   2   5      748.85      760.09     82.04 o 
   8   2   5      715.06      701.34     48.97 o 
   9   2   5      790.99      941.49    129.88 o 
 -12   3   5      425.99      415.91     60.28 o 
 -11   3   5     1194.17     1245.34     58.76 o 
 -10   3   5     1126.62     1118.00     52.31 o 
  -9   3   5     3429.01     3459.34     83.88 o 
  -8   3   5     1137.80     1083.98     36.75 o 
  -7   3   5      842.10      844.16     44.64 o 
  -6   3   5     1150.94     1134.18     28.78 o 
  -5   3   5      954.39     1054.40     24.89 o 
  -4   3   5      709.65      797.84     18.66 o 
  -3   3   5       63.34       66.64      6.10 o 
  -2   3   5      274.68      248.12     11.94 o 
  -1   3   5     2890.67     2883.61     37.47 o 
   0   3   5     6573.58     6725.22     64.73 o 
   1   3   5     4798.54     4542.82     52.43 o 
   2   3   5     6097.76     5808.57     67.80 o 
   3   3   5     5229.62     5163.89     70.22 o 
   4   3   5     3789.16     3898.05     71.84 o 
   5   3   5     1732.62     1766.08     75.26 o 
   6   3   5     1912.92     1900.93     89.21 o 
   7   3   5      550.18      531.07     42.07 o 
   8   3   5      624.14      605.28     57.24 o 
   9   3   5      278.10      281.56     48.27 o 
 -12   4   5      398.41      363.11     41.18 o 
 -11   4   5       62.61       99.49     26.19 o 
 -10   4   5      259.41      239.75     31.59 o 
  -9   4   5      234.77      219.00     28.22 o 
  -8   4   5      417.36      431.92     26.87 o 
  -7   4   5      377.96      333.45     20.31 o 
  -6   4   5      265.42      228.29     25.40 o 
  -5   4   5     5845.14     5884.75     71.72 o 
  -4   4   5     1682.43     1489.77     27.66 o 
  -3   4   5     2569.09     2250.92     31.39 o 
  -2   4   5     5185.06     4948.62     55.95 o 
  -1   4   5     6915.11     6410.24     69.13 o 
   0   4   5     7581.87     7192.15    112.22 o 
   1   4   5     6800.81     6733.70     79.82 o 
   2   4   5     4991.26     5002.49     77.46 o 
   3   4   5     2947.26     2740.53     48.33 o 
   4   4   5     1478.04     1245.86     57.07 o 
   5   4   5      208.68      244.32     36.29 o 
   6   4   5       42.44       26.76     19.34 o 
   7   4   5        6.27        1.31     21.30 o 
   8   4   5       11.90       16.49     36.56 o 
 -12   5   5       49.24       48.84     26.80 o 
 -11   5   5      512.26      456.96     40.46 o 
 -10   5   5      362.96      311.39     33.55 o 
  -9   5   5     1920.23     1844.62     58.50 o 
  -8   5   5     1688.38     1745.00     52.91 o 
  -7   5   5     2689.08     2744.75     52.45 o 
  -6   5   5     2105.36     2128.23     43.09 o 
  -5   5   5     2742.75     2599.78     46.49 o 
  -4   5   5     3175.15     3172.36     44.18 o 
  -3   5   5     2403.50     2330.42     39.81 o 
  -2   5   5     2615.73     2575.56     37.41 o 
  -1   5   5      588.20      578.59     29.90 o 
   0   5   5      126.51      130.38     12.13 o 
   1   5   5        0.52       13.26      8.02 o 
   2   5   5        6.88       31.61      9.72 o 
   3   5   5      339.42      352.10     48.86 o 
   4   5   5      887.69      901.16    112.36 o 
   5   5   5     1057.93     1016.68     61.99 o 
   6   5   5      898.19      839.09     61.89 o 
   7   5   5      812.71      794.53     87.41 o 
   8   5   5      699.28      891.43    100.19 o 
 -12   6   5      201.62      187.41     33.71 o 
 -11   6   5      353.40      284.73     35.87 o 
 -10   6   5      199.35      203.74     29.84 o 
  -9   6   5      314.89      347.86     28.31 o 
  -8   6   5      278.30      293.76     24.89 o 
  -7   6   5       21.31       11.85     13.13 o 
  -6   6   5        4.16        6.95     10.06 o 
  -5   6   5       26.68       33.82     10.70 o 
  -4   6   5        3.17        0.79      7.36 o 
  -3   6   5      683.15      638.88     22.66 o 
  -2   6   5     1103.80     1092.32     37.69 o 
  -1   6   5     1501.25     1524.26     36.76 o 
   0   6   5     1219.51     1279.40     49.16 o 
   1   6   5      849.54      904.09     31.98 o 
   2   6   5     1010.84     1092.45     44.88 o 
   3   6   5     1475.75     1444.61     64.69 o 
   4   6   5     1341.93     1274.97     65.44 o 
   5   6   5      997.09      955.79     64.38 o 
   6   6   5      517.80      543.16     74.77 o 
   7   6   5      139.70      113.11     52.09 o 
 -12   7   5        4.29      -23.10     24.57 o 
 -11   7   5       18.44      -18.18     21.26 o 
 -10   7   5      104.48       66.12     22.97 o 
  -9   7   5      124.04       99.63     20.18 o 
  -8   7   5      581.14      576.88     31.69 o 
  -7   7   5     1550.56     1656.19     48.21 o 
  -6   7   5     1974.98     1980.37     48.76 o 
  -5   7   5     1034.86     1006.19     48.05 o 
  -4   7   5     1585.35     1560.92    100.26 o 
  -3   7   5     2594.14     2631.41    113.80 o 
  -2   7   5     4281.46     4131.30    110.71 o 
  -1   7   5     1174.45     1210.82     37.69 o 
   0   7   5      816.17      767.15     32.32 o 
   1   7   5      524.77      482.33     31.48 o 
   2   7   5      329.37      322.23     39.02 o 
   3   7   5       57.90       58.37     25.53 o 
   4   7   5        1.10      -25.57     27.76 o 
   5   7   5        1.70       25.56     33.26 o 
   6   7   5        9.00       80.54     44.39 o 
 -11   8   5      208.62      253.38     39.18 o 
 -10   8   5      392.40      315.56     54.78 o 
  -9   8   5      331.61      285.69     33.47 o 
  -8   8   5      873.30      876.59     37.70 o 
  -7   8   5      364.84      399.05     33.35 o 
  -6   8   5      789.55      827.29     47.43 o 
  -5   8   5      146.81       84.52     35.32 o 
  -4   8   5     2155.54     1918.10    102.25 o 
  -3   8   5      432.34      461.25     56.90 o 
  -2   8   5        5.95       28.55     20.74 o 
  -1   8   5      144.03      125.71     21.41 o 
   0   8   5       15.81       15.76     16.12 o 
   1   8   5      339.74      353.49     56.21 o 
   2   8   5      510.35      493.48     77.05 o 
   3   8   5      593.51      563.20     53.21 o 
   4   8   5      414.23      377.27     67.89 o 
   5   8   5      188.22       69.82     42.61 o 
 -11   9   5       52.83       80.52     45.63 o 
 -10   9   5        0.99      -24.88     30.92 o 
  -9   9   5        0.59      -11.50     22.84 o 
  -8   9   5        0.16      -10.60     20.83 o 
  -7   9   5        1.95      -15.94     31.20 o 
  -6   9   5      104.62      144.04     47.00 o 
  -5   9   5      366.49      341.40     57.86 o 
  -4   9   5      225.63      221.69     49.34 o 
  -3   9   5      359.78      351.71     56.21 o 
  -2   9   5      783.37      790.41     73.67 o 
  -1   9   5      740.61      816.32     52.14 o 
   0   9   5      774.03      783.51     76.88 o 
   1   9   5      618.96      685.18     42.46 o 
   2   9   5      371.38      421.41     37.68 o 
   3   9   5      204.33      336.04     64.32 o 
   4   9   5      175.10       64.05     44.53 o 
 -10  10   5      130.54      139.09     51.26 o 
  -9  10   5      341.54      348.96     66.25 o 
  -8  10   5      203.70      222.93     54.01 o 
  -7  10   5      534.74      688.02     78.75 o 
  -6  10   5      529.59      546.46     72.98 o 
  -5  10   5      391.58      523.92     71.61 o 
  -4  10   5      533.04      574.77     72.57 o 
  -3  10   5      246.37      295.36     56.21 o 
  -2  10   5      115.20      103.77     40.27 o 
  -1  10   5       84.93       10.72     33.26 o 
   0  10   5       80.33       65.99     28.94 o 
   1  10   5        1.28        9.20     25.21 o 
   2  10   5       36.25       82.46     46.18 o 
  -8  11   5       80.82      101.16     52.50 o 
  -7  11   5       76.17       55.80     44.81 o 
  -6  11   5       58.16        1.79     40.41 o 
  -5  11   5        9.75      -34.91     34.91 o 
  -4  11   5       16.71       25.43     38.07 o 
  -3  11   5       35.60       55.39     41.78 o 
  -2  11   5       89.71       40.54     39.86 o 
  -1  11   5       83.13       83.01     44.81 o 
   0  11   5      129.99      117.79     47.69 o 
  -6  12   5       92.10      169.32     58.55 o 
  -5  12   5      136.13      350.06     74.35 o 
  -4  12   5       93.97      161.08     52.36 o 
  -3  12   5      102.64      122.32     50.30 o 
  -1 -12   6      113.99      100.74     47.14 o 
   0 -12   6      133.05      142.25     49.89 o 
   1 -12   6        9.76       32.02     35.05 o 
   2 -12   6        0.87       37.80     41.09 o 
   3 -12   6        0.95      -10.58     32.57 o 
   4 -12   6       16.03       15.94     38.90 o 
   5 -12   6       20.55       26.11     35.46 o 
   6 -12   6       68.13       91.81     42.47 o 
  -3 -11   6       33.88       67.07     45.49 o 
  -2 -11   6       32.77       14.02     39.17 o 
  -1 -11   6       52.62      102.80     41.23 o 
   0 -11   6      277.61      261.82     54.15 o 
   1 -11   6      599.24      552.78     68.31 o 
   2 -11   6      239.76      263.61     53.19 o 
   3 -11   6      300.54      380.84     59.37 o 
   4 -11   6      318.19      533.81     64.60 o 
   5 -11   6      411.29      426.34     58.69 o 
   6 -11   6      150.29      139.91     42.06 o 
   7 -11   6      209.14      179.63     47.69 o 
   8 -11   6       76.92       83.98     41.09 o 
  -4 -10   6      538.81      617.65     78.34 o 
  -3 -10   6      542.49      538.07     71.06 o 
  -2 -10   6      472.40      613.80     72.16 o 
  -1 -10   6     1181.65     1226.37     87.69 o 
   0 -10   6     1489.89     1440.91     91.81 o 
   1 -10   6      563.95      549.62     64.73 o 
   2 -10   6      385.01      413.55     55.66 o 
   3 -10   6      336.76      356.38     52.23 o 
   4 -10   6      143.13      155.58     41.23 o 
   5 -10   6       14.58       28.69     21.46 o 
   6 -10   6        8.93        3.99     29.69 o 
   7 -10   6        2.52       -4.12     30.10 o 
   8 -10   6       28.43        3.57     33.40 o 
   9 -10   6       71.25       24.19     34.91 o 
  -6  -9   6      261.03      142.80     50.85 o 
  -5  -9   6      487.62      460.87     48.77 o 
  -4  -9   6      257.29      259.07     51.54 o 
  -3  -9   6      399.60      348.55     56.08 o 
  -2  -9   6       26.34       29.14     29.41 o 
  -1  -9   6       79.98       97.44     33.95 o 
   0  -9   6        3.16       -4.54     22.81 o 
   1  -9   6       18.86       27.08     26.11 o 
   2  -9   6      133.76      144.59     37.93 o 
   3  -9   6      248.97      258.57     29.00 o 
   4  -9   6      618.15      654.18     44.94 o 
   5  -9   6      721.30      758.39     43.78 o 
   6  -9   6      640.02      586.73     60.75 o 
   7  -9   6      488.11      484.47     60.47 o 
   8  -9   6      173.39       90.02     38.07 o 
   9  -9   6      255.64      316.93     57.04 o 
  10  -9   6      114.48      130.29     47.55 o 
  -7  -8   6        3.81      -10.72     37.93 o 
  -6  -8   6       22.98       50.39     27.32 o 
  -5  -8   6       84.00       49.86     21.82 o 
  -4  -8   6      232.82      233.66     37.93 o 
  -3  -8   6     2526.03     2524.34    116.27 o 
  -2  -8   6      249.48      231.45     43.71 o 
  -1  -8   6     2582.66     2554.85    110.78 o 
   0  -8   6     1676.06     1699.16     86.31 o 
   1  -8   6     3106.05     2970.90     88.53 o 
   2  -8   6      588.43      716.10     33.57 o 
   3  -8   6     1565.41     1590.23     48.83 o 
   4  -8   6     1282.30     1333.17     51.80 o 
   5  -8   6      568.68      627.78     48.72 o 
   6  -8   6      494.51      499.18     55.25 o 
   7  -8   6      191.22       78.34     34.50 o 
   8  -8   6       47.41       28.45     31.47 o 
   9  -8   6        1.47      -21.64     21.64 o 
  10  -8   6       17.15       10.76     29.23 o 
  -8  -7   6      514.44      687.06     83.56 o 
  -7  -7   6      857.49      888.68     86.04 o 
  -6  -7   6     1094.85     1148.05     52.42 o 
  -5  -7   6     1615.19     1671.56     57.84 o 
  -4  -7   6     2207.30     2050.43     72.88 o 
  -3  -7   6     5057.49     4859.29    164.79 o 
  -2  -7   6     3306.93     3346.50    126.72 o 
  -1  -7   6     2678.98     2738.48     79.41 o 
   0  -7   6      909.80      903.06     33.45 o 
   1  -7   6      799.04      740.11     31.04 o 
   2  -7   6      648.04      596.14     44.07 o 
   3  -7   6       39.48       22.69     14.48 o 
   4  -7   6      342.36      410.71     62.40 o 
   5  -7   6      455.61      497.40     35.80 o 
   6  -7   6      765.37      770.19    122.73 o 
   7  -7   6      692.54      752.18     48.90 o 
   8  -7   6      374.72      394.49     42.20 o 
   9  -7   6      350.24      387.17     63.22 o 
  10  -7   6      362.45      279.04     43.02 o 
  11  -7   6      323.73      287.25     63.08 o 
  -9  -6   6      611.17      654.76     83.70 o 
  -8  -6   6      615.26      700.53     79.16 o 
  -7  -6   6      929.35      812.92     58.28 o 
  -6  -6   6      504.37      550.40     54.63 o 
  -5  -6   6     1360.94     1205.16     46.73 o 
  -4  -6   6       32.96       27.71     17.70 o 
  -3  -6   6       76.30       74.28     29.07 o 
  -2  -6   6        8.98       14.37     10.57 o 
  -1  -6   6      157.59      165.70     16.68 o 
   0  -6   6      931.98      899.36     31.39 o 
   1  -6   6     1694.34     1778.67     63.48 o 
   2  -6   6     2239.15     2249.51     52.27 o 
   3  -6   6     1996.58     1884.27     39.90 o 
   4  -6   6     1871.38     1840.11     47.00 o 
   5  -6   6     3784.83     3820.67     66.25 o 
   6  -6   6     3156.96     3246.09     76.96 o 
   7  -6   6     1393.10     1419.78     51.77 o 
   8  -6   6      609.69      597.80     47.53 o 
   9  -6   6      339.02      320.01     41.64 o 
  10  -6   6      180.92      176.89     32.65 o 
  11  -6   6       37.69       42.28     33.45 o 
  -9  -5   6        4.40       26.53     35.87 o 
  -8  -5   6       34.61       53.36     26.68 o 
  -7  -5   6      259.28      255.27     26.11 o 
  -6  -5   6      333.04      359.93     30.01 o 
  -5  -5   6      866.98      837.67     37.32 o 
  -4  -5   6     2313.05     2214.45     50.82 o 
  -3  -5   6     4013.60     4104.58     63.79 o 
  -2  -5   6     6565.47     6679.53    113.51 o 
  -1  -5   6     6948.29     6867.64    109.93 o 
   0  -5   6     4484.43     4057.83     58.06 o 
   1  -5   6     5904.89     5576.53     73.64 o 
   2  -5   6     3654.39     3749.45     50.00 o 
   3  -5   6     3038.70     2962.89     41.63 o 
   4  -5   6      316.46      319.80     15.69 o 
   5  -5   6      802.00      731.93     33.31 o 
   6  -5   6      147.06       63.88     23.48 o 
   7  -5   6        0.74        1.93     12.00 o 
   8  -5   6      103.57       78.58     21.87 o 
   9  -5   6       40.79       23.74     22.16 o 
  10  -5   6      180.10       96.31     29.45 o 
  11  -5   6      184.11      207.21     46.11 o 
  -9  -4   6      882.24     1028.94     63.62 o 
  -8  -4   6     2026.63     2050.14     80.25 o 
  -7  -4   6     2747.24     2817.57     56.97 o 
  -6  -4   6     2969.02     3179.95     51.65 o 
  -5  -4   6     3367.13     3494.71     53.09 o 
  -4  -4   6     2161.22     2269.71     30.18 o 
  -3  -4   6     2936.98     3047.61     31.71 o 
  -2  -4   6     6412.17     6814.97     97.24 o 
  -1  -4   6       44.08       28.86      6.76 o 
   0  -4   6     2544.43     2384.69     38.84 o 
   1  -4   6      395.79      394.95     17.32 o 
   2  -4   6     1220.02     1296.40     23.61 o 
   3  -4   6    15080.85    15281.14    140.38 o 
   4  -4   6       52.65       39.37      8.36 o 
   5  -4   6     2249.45     2164.17     45.37 o 
   6  -4   6     1222.19     1262.45     36.40 o 
   7  -4   6     2675.86     2675.76     71.81 o 
   8  -4   6     1142.93     1093.08     49.94 o 
   9  -4   6     1087.24      984.02     52.99 o 
  10  -4   6      576.73      606.72     48.12 o 
  11  -4   6      327.76      377.24     50.39 o 
  -9  -3   6      320.20      345.06     32.73 o 
  -8  -3   6      947.10      952.80     49.20 o 
  -7  -3   6      285.84      351.78     17.44 o 
  -6  -3   6       28.42       26.11      7.97 o 
  -5  -3   6      323.48      337.53     14.64 o 
  -4  -3   6     3281.84     3449.80     48.14 o 
  -3  -3   6      810.10      776.82     14.14 o 
  -2  -3   6     1212.91     1193.15     18.86 o 
  -1  -3   6     4222.66     4262.64     45.55 o 
   0  -3   6     7770.66     7945.17     71.53 o 
   1  -3   6    11950.37    11946.10    102.50 o 
   2  -3   6    10659.59    10624.34     94.49 o 
   3  -3   6     9092.98     9264.48     85.84 o 
   4  -3   6     5331.88     5445.27     58.31 o 
   5  -3   6     2539.25     2445.89     73.00 o 
   6  -3   6     2081.75     1953.33     51.21 o 
   7  -3   6      404.62      410.70     32.64 o 
   8  -3   6      375.99      440.86     35.95 o 
   9  -3   6      182.69      107.42     26.96 o 
  10  -3   6        5.14      -21.05     23.10 o 
  11  -3   6        4.43       -0.41     31.80 o 
 -11  -2   6        5.72        3.18     30.48 o 
 -10  -2   6      168.76      148.22     34.82 o 
  -9  -2   6       97.80      100.62     19.27 o 
  -8  -2   6      985.04      999.19     31.14 o 
  -7  -2   6     2118.24     2355.54     37.23 o 
  -6  -2   6     3398.65     3460.18     40.96 o 
  -5  -2   6     5598.00     5915.42     59.62 o 
  -4  -2   6     3150.63     2933.69     48.69 o 
  -3  -2   6     8090.00     8567.85     72.61 o 
  -2  -2   6     8014.84     8001.72     68.99 o 
  -1  -2   6    11843.94    11899.53    105.19 o 
   0  -2   6       83.04       72.97      6.39 o 
   1  -2   6     9856.86    10490.07     96.46 o 
   2  -2   6    14229.09    15312.06    128.15 o 
   3  -2   6     1466.17     1607.10     21.93 o 
   4  -2   6        0.22        8.91      7.29 o 
   5  -2   6       13.79        4.05     18.11 o 
   6  -2   6      101.04       70.80     30.37 o 
   7  -2   6      484.06      508.68     34.69 o 
   8  -2   6      594.31      521.90     37.98 o 
   9  -2   6      550.50      563.39     47.01 o 
  10  -2   6      445.06      389.69     46.43 o 
  11  -2   6      310.73      293.43     80.95 o 
 -11  -1   6      838.89      898.89     68.23 o 
 -10  -1   6     1191.72     1287.48     54.84 o 
  -9  -1   6     2913.87     3067.25    111.30 o 
  -8  -1   6     3850.14     3938.11     55.96 o 
  -7  -1   6     3472.91     3654.98     47.03 o 
  -6  -1   6     2353.82     2503.86     36.20 o 
  -5  -1   6     2782.13     3137.72     37.66 o 
  -4  -1   6     1844.78     1921.55     20.31 o 
  -3  -1   6      403.03      393.77      9.23 o 
  -2  -1   6     1688.78     1629.04     19.42 o 
  -1  -1   6     7476.08     6982.69     62.47 o 
   0  -1   6     7180.01     6625.81     57.01 o 
   1  -1   6     4614.68     4441.03     42.23 o 
   2  -1   6     4727.16     4615.42     42.24 o 
   3  -1   6     6167.68     5900.41     71.47 o 
   4  -1   6     5505.46     5243.34     68.24 o 
   5  -1   6     3678.23     3677.48     67.37 o 
   6  -1   6     3182.72     3214.66     65.27 o 
   7  -1   6     2276.84     2218.26     75.87 o 
   8  -1   6     1550.77     1543.71     64.27 o 
   9  -1   6      890.30      831.74     81.16 o 
  10  -1   6      215.28      155.99     63.50 o 
 -12   0   6      190.44      179.37     34.81 o 
 -11   0   6      363.45      371.95     39.59 o 
 -10   0   6      334.81      381.61     35.82 o 
  -9   0   6      141.50      163.16     24.56 o 
  -8   0   6       12.02       30.08     13.25 o 
  -7   0   6        5.37        7.58      6.61 o 
  -6   0   6     1394.98     1312.96     19.01 o 
  -5   0   6      996.40     1020.03     16.01 o 
  -4   0   6     2640.19     2851.37     29.08 o 
  -3   0   6     4980.03     4951.84     43.22 o 
  -2   0   6    24482.84    24228.80    168.40 o 
  -1   0   6     9097.19     9233.96     70.64 o 
   0   0   6    17013.14    18081.39    161.60 o 
   1   0   6     9130.71     9707.42     79.66 o 
   2   0   6     6626.31     6692.92     63.96 o 
   3   0   6     3536.73     3615.99     50.40 o 
   4   0   6     3455.00     3412.77     71.55 o 
   5   0   6      798.06      866.96     31.11 o 
   6   0   6      507.75      520.47     32.08 o 
   7   0   6       12.67       40.20     18.28 o 
   8   0   6       10.72       13.26     30.62 o 
   9   0   6      128.92      147.21     41.55 o 
  10   0   6       24.47       57.17     54.29 o 
 -12   1   6      113.12       88.27     30.30 o 
 -11   1   6      111.14      135.58     28.25 o 
 -10   1   6      418.28      471.56     38.54 o 
  -9   1   6     1993.09     1920.72     65.99 o 
  -8   1   6     1354.27     1347.43     49.16 o 
  -7   1   6     2666.66     2646.54     43.36 o 
  -6   1   6     6752.50     7123.72     65.24 o 
  -5   1   6    12106.45    12337.91     98.67 o 
  -4   1   6    14231.65    14523.24    112.70 o 
  -3   1   6    11321.97    11880.01     89.81 o 
  -2   1   6    11820.02    12419.57    111.27 o 
  -1   1   6     7902.63     8081.95     78.77 o 
   0   1   6     8242.30     8125.85     87.39 o 
   1   1   6     2745.59     2667.46     36.26 o 
   2   1   6       39.21       51.90      6.51 o 
   3   1   6      741.28      739.37     17.17 o 
   4   1   6      482.37      534.82     23.50 o 
   5   1   6     1246.02     1278.14     37.03 o 
   6   1   6     1032.86      980.57     58.37 o 
   7   1   6     1530.22     1569.88     75.91 o 
   8   1   6     2276.49     2237.76     96.57 o 
   9   1   6      902.08      901.75     69.32 o 
  10   1   6      598.20      589.07     65.91 o 
 -12   2   6      351.34      394.68     42.68 o 
 -11   2   6      843.75      930.53     52.43 o 
 -10   2   6     1118.99     1084.77     50.99 o 
  -9   2   6     1714.53     1845.57     59.67 o 
  -8   2   6       75.08       61.59     15.44 o 
  -7   2   6      789.29      799.91     26.79 o 
  -6   2   6       13.08       10.40      6.87 o 
  -5   2   6        0.45        3.35      4.84 o 
  -4   2   6     1869.73     1992.51     30.76 o 
  -3   2   6     2387.56     2863.29     34.37 o 
  -2   2   6     1332.48     1374.50     20.02 o 
  -1   2   6     1432.16     1419.81     23.68 o 
   0   2   6     6276.22     5921.60     62.57 o 
   1   2   6    30041.28    31885.63    251.71 o 
   2   2   6      214.06      155.63     10.11 o 
   3   2   6     2804.14     2701.38     41.55 o 
   4   2   6     1651.21     1518.74     49.44 o 
   5   2   6     7375.70     7349.21    132.55 o 
   6   2   6      164.11      162.32     28.64 o 
   7   2   6      691.60      739.03     47.02 o 
   8   2   6      308.29      304.33     38.47 o 
   9   2   6      259.36      298.88     47.02 o 
 -12   3   6      131.34      114.35     29.06 o 
 -11   3   6        0.04        9.43     22.23 o 
 -10   3   6        1.16       -4.48     18.55 o 
  -9   3   6      899.72      913.53     45.51 o 
  -8   3   6       19.94       30.62     14.10 o 
  -7   3   6      882.85      865.91     28.62 o 
  -6   3   6     2533.89     2356.29     44.49 o 
  -5   3   6     8994.10     8867.46     90.65 o 
  -4   3   6     5226.04     5170.31     59.82 o 
  -3   3   6     1423.77     1243.20     18.98 o 
  -2   3   6     4902.74     4666.25     48.30 o 
  -1   3   6     8133.88     7592.11     71.63 o 
   0   3   6    15143.94    14796.49    205.72 o 
   1   3   6     6583.10     6416.06     69.36 o 
   2   3   6     3436.08     3174.55     74.26 o 
   3   3   6      747.47      696.49     23.38 o 
   4   3   6     1329.58     1173.10     51.32 o 
   5   3   6        7.59       -8.37     14.99 o 
   6   3   6       15.88       28.25     19.56 o 
   7   3   6       53.27       59.47     24.39 o 
   8   3   6      155.61      124.51     34.75 o 
   9   3   6      290.61      246.03     46.57 o 
 -12   4   6      294.97      293.89     38.89 o 
 -11   4   6      573.37      650.60     46.69 o 
 -10   4   6     1229.83     1202.52     90.78 o 
  -9   4   6     3140.64     3173.66     68.87 o 
  -8   4   6     1817.09     1855.56     70.92 o 
  -7   4   6     1207.98     1114.22     32.28 o 
  -6   4   6     2806.05     2645.96     48.80 o 
  -5   4   6     2282.73     2241.41     42.48 o 
  -4   4   6     2225.48     2202.05     34.79 o 
  -3   4   6      840.80      822.28     20.07 o 
  -2   4   6      159.91      171.26     11.42 o 
  -1   4   6      666.89      722.03     18.52 o 
   0   4   6       19.54       25.94      6.86 o 
   1   4   6      982.87      918.26     25.11 o 
   2   4   6      461.84      401.98     19.01 o 
   3   4   6     1369.38     1301.87     39.00 o 
   4   4   6     1761.34     1688.37     54.36 o 
   5   4   6     3204.45     3136.74     80.95 o 
   6   4   6     1080.74     1153.96     68.87 o 
   7   4   6      730.93      708.43     58.55 o 
   8   4   6      741.60      775.84     93.32 o 
 -12   5   6      220.33      183.23     33.95 o 
 -11   5   6      441.92      425.67     83.07 o 
 -10   5   6       71.53       58.17     22.29 o 
  -9   5   6       70.76       59.13     18.00 o 
  -8   5   6      174.32      165.67     22.97 o 
  -7   5   6        4.34       18.29     11.04 o 
  -6   5   6      153.44      155.79     15.92 o 
  -5   5   6      580.17      569.04     23.11 o 
  -4   5   6      993.28      936.30     26.78 o 
  -3   5   6     2093.07     1954.43     35.50 o 
  -2   5   6     3224.54     3057.07     45.54 o 
  -1   5   6     2531.17     2367.02     40.52 o 
   0   5   6     1829.69     1763.53     36.10 o 
   1   5   6     1015.15      961.04     27.39 o 
   2   5   6     1923.95     1847.06     39.99 o 
   3   5   6     1685.94     1771.97     68.93 o 
   4   5   6     1547.22     1589.56     69.59 o 
   5   5   6      678.36      628.72     81.78 o 
   6   5   6      180.18      169.30     48.45 o 
   7   5   6       65.20       84.66     45.22 o 
 -12   6   6       26.67       10.27     25.00 o 
 -11   6   6       90.36       82.08     28.09 o 
 -10   6   6      374.62      378.53     56.57 o 
  -9   6   6      622.46      677.08     40.05 o 
  -8   6   6     1084.82     1147.12     40.23 o 
  -7   6   6     1790.25     1793.14     43.36 o 
  -6   6   6     1925.53     1899.47     42.74 o 
  -5   6   6     1899.77     1931.22     41.49 o 
  -4   6   6     3587.09     3519.17     97.50 o 
  -3   6   6     2470.42     2354.12     52.90 o 
  -2   6   6     2160.61     1999.86     80.82 o 
  -1   6   6     1696.19     1540.27     35.10 o 
   0   6   6      423.19      387.82     23.25 o 
   1   6   6       65.55       64.92     14.00 o 
   2   6   6        2.54       17.34     14.04 o 
   3   6   6       34.67       15.13     20.23 o 
   4   6   6      145.86      199.24     34.60 o 
   5   6   6      188.95      256.97     41.33 o 
   6   6   6      144.64      161.77     50.30 o 
   7   6   6      500.88      449.70     77.65 o 
 -12   7   6      273.75      255.00     76.14 o 
 -11   7   6      342.65      383.25     68.21 o 
 -10   7   6      481.74      509.97     41.29 o 
  -9   7   6      673.33      749.06     37.93 o 
  -8   7   6     1158.66     1235.92     43.06 o 
  -7   7   6      477.94      466.49     31.25 o 
  -6   7   6      220.11      182.35     18.36 o 
  -5   7   6      131.86       39.39     27.55 o 
  -4   7   6      233.93      207.80     26.44 o 
  -3   7   6      337.81      309.24     48.24 o 
  -2   7   6      984.52      966.72     40.82 o 
  -1   7   6      452.86      442.44     26.34 o 
   0   7   6      903.99      916.47     34.71 o 
   1   7   6      683.15      733.93     37.85 o 
   2   7   6     1283.85     1287.28     48.67 o 
   3   7   6     1197.63     1161.05     66.86 o 
   4   7   6      724.11      794.29     60.70 o 
   5   7   6      503.16      523.64     75.59 o 
   6   7   6      484.96      454.10     75.45 o 
 -11   8   6       13.33       42.72     25.41 o 
 -10   8   6       16.79       31.11     22.73 o 
  -9   8   6        5.51       14.55     17.60 o 
  -8   8   6        5.11       16.29     16.38 o 
  -7   8   6       76.44       87.13     18.63 o 
  -6   8   6      692.68      623.15     67.48 o 
  -5   8   6       17.92       30.65     32.71 o 
  -4   8   6     1541.24     1687.75     98.68 o 
  -3   8   6     1004.79     1073.54     77.79 o 
  -2   8   6     2369.38     2415.49    115.45 o 
  -1   8   6      684.33      836.05     50.48 o 
   0   8   6     1905.23     1665.83     66.33 o 
   1   8   6      718.43      651.77     39.10 o 
   2   8   6      367.24      330.03     32.56 o 
   3   8   6      280.77      329.09    121.22 o 
   4   8   6       29.23       20.07     35.46 o 
   5   8   6       39.54       31.89     39.99 o 
 -10   9   6      138.96      114.62     44.94 o 
  -9   9   6      352.63      409.74     45.25 o 
  -8   9   6      276.18      307.59     60.89 o 
  -7   9   6      493.99      421.80     64.05 o 
  -6   9   6      160.25      186.50     49.34 o 
  -5   9   6      423.95      457.81     63.91 o 
  -4   9   6      381.99      395.69     60.34 o 
  -3   9   6      264.37      241.07     49.34 o 
  -2   9   6       27.93       15.67     28.72 o 
  -1   9   6      166.39      159.94     30.17 o 
   0   9   6       65.05       49.99     20.86 o 
   1   9   6        5.81       -3.97     18.64 o 
   2   9   6       80.61       88.10     40.96 o 
   3   9   6      286.12      152.01     51.68 o 
 -10  10   6       41.83       28.06     31.18 o 
  -9  10   6       24.25       90.43     47.28 o 
  -8  10   6       67.96       68.58     47.42 o 
  -7  10   6       11.13       -4.67     36.97 o 
  -6  10   6       41.46       32.71     37.66 o 
  -5  10   6       62.74       39.03     39.58 o 
  -4  10   6      161.11      136.61     47.28 o 
  -3  10   6      258.35      377.82     61.85 o 
  -2  10   6      237.55      236.12     54.56 o 
  -1  10   6      155.37      170.70     47.69 o 
   0  10   6      244.18      247.99     42.33 o 
   1  10   6      402.97      355.96     45.47 o 
   2  10   6      309.87      389.36     71.61 o 
  -8  11   6      103.72      120.12     55.80 o 
  -7  11   6      105.16      243.54     61.57 o 
  -6  11   6      169.91      246.29     63.36 o 
  -5  11   6      297.12      301.95     61.98 o 
  -4  11   6      191.65      308.41     63.63 o 
  -3  11   6      157.96      113.66     47.69 o 
  -2  11   6      199.20      226.50     57.31 o 
  -1  11   6      233.60      274.19     62.12 o 
   0  11   6      102.96       41.09     42.61 o 
  -5  12   6       29.47      -11.68     43.02 o 
  -4  12   6        2.29       14.29     40.13 o 
  -1 -12   7      178.35      132.08     52.50 o 
   0 -12   7      357.76      341.81     64.46 o 
   1 -12   7      115.39      115.04     46.32 o 
   2 -12   7      282.88      378.09     63.50 o 
   3 -12   7      166.46      220.59     51.40 o 
   4 -12   7      153.31      170.42     47.14 o 
   5 -12   7       84.49      115.72     47.42 o 
  -3 -11   7      406.30      325.32     66.93 o 
  -2 -11   7      526.03      687.88     81.09 o 
  -1 -11   7      499.37      373.15     63.77 o 
   0 -11   7      278.64      225.54     51.26 o 
   1 -11   7      156.30      209.73     49.89 o 
   2 -11   7       50.67       31.47     32.57 o 
   3 -11   7        1.68       15.12     32.16 o 
   4 -11   7        0.01       20.89     33.40 o 
   5 -11   7        5.31       -9.07     30.10 o 
   6 -11   7       33.41       29.69     34.50 o 
   7 -11   7       77.62       54.43     39.99 o 
   8 -11   7       76.02       71.33     42.61 o 
  -4 -10   7       46.54       50.30     41.51 o 
  -3 -10   7       27.38       24.88     38.76 o 
  -2 -10   7        0.17        2.20     31.34 o 
  -1 -10   7       47.10       81.09     37.25 o 
   0 -10   7      573.96      539.17     64.32 o 
   1 -10   7      205.39      141.97     41.37 o 
   2 -10   7      530.45      507.56     61.16 o 
   3 -10   7      478.66      609.54     63.08 o 
   4 -10   7     1251.18     1201.69     55.41 o 
   5 -10   7      486.62      545.50     41.63 o 
   6 -10   7      497.34      514.43     61.57 o 
   7 -10   7      423.83      496.43     62.26 o 
   8 -10   7       39.51       60.89     38.21 o 
   9 -10   7      177.20      249.59     56.21 o 
  -6  -9   7       74.86       56.18     31.44 o 
  -5  -9   7      239.99      192.41     52.23 o 
  -4  -9   7      483.49      528.04     67.89 o 
  -3  -9   7      724.60      715.78     73.53 o 
  -2  -9   7      550.35      650.09     67.21 o 
  -1  -9   7     1077.64     1079.03     77.24 o 
   0  -9   7      855.70      849.51     69.96 o 
   1  -9   7     1018.37     1100.61     74.35 o 
   2  -9   7      780.30      773.64     64.87 o 
   3  -9   7      861.44      784.99     43.95 o 
   4  -9   7      646.76      643.10     71.12 o 
   5  -9   7      343.73      334.57     33.17 o 
   6  -9   7       78.56       34.36     30.10 o 
   7  -9   7       34.38       51.54     31.20 o 
   8  -9   7        1.10       11.00     32.99 o 
   9  -9   7       19.18       24.33     38.35 o 
  -7  -8   7      683.33      676.61     82.74 o 
  -6  -8   7      509.02      522.86     50.90 o 
  -5  -8   7     1118.94     1104.32     52.30 o 
  -4  -8   7     1259.29     1094.15     80.81 o 
  -3  -8   7     1696.38     2061.58    106.52 o 
  -2  -8   7      299.46      267.04     45.77 o 
  -1  -8   7      331.28      279.28     44.39 o 
   0  -8   7      164.96      173.04     36.15 o 
   1  -8   7        0.49        1.30     11.71 o 
   2  -8   7        0.32        1.21     13.35 o 
   3  -8   7      140.19      142.44     20.63 o 
   4  -8   7      693.06      743.65     41.32 o 
   5  -8   7      492.55      550.90     37.04 o 
   6  -8   7      438.18      411.49     51.95 o 
   7  -8   7      468.77      458.36     58.27 o 
   8  -8   7      304.69      383.87     58.27 o 
   9  -8   7      288.63      251.10     54.56 o 
  10  -8   7      277.03      276.60     44.55 o 
  -8  -7   7      113.23       97.44     48.65 o 
  -7  -7   7      297.41      274.33     52.91 o 
  -6  -7   7      202.01      263.11     32.23 o 
  -5  -7   7      109.01      138.90     40.29 o 
  -4  -7   7      209.06      270.91     33.81 o 
  -3  -7   7      647.54      630.57     60.20 o 
  -2  -7   7      715.98      854.32     63.50 o 
  -1  -7   7     1030.68     1086.32     56.17 o 
   0  -7   7     1719.55     1697.92     66.51 o 
   1  -7   7     3450.35     3281.95     69.96 o 
   2  -7   7     2647.39     2674.87     62.24 o 
   3  -7   7     2759.81     2827.55     91.45 o 
   4  -7   7     3308.36     3554.50    164.38 o 
   5  -7   7     2221.46     2219.65     82.33 o 
   6  -7   7      946.14      994.09     50.14 o 
   7  -7   7      574.23      556.50     46.59 o 
   8  -7   7      152.63       99.34     69.06 o 
   9  -7   7       52.01       75.22     32.23 o 
  10  -7   7       29.07       21.12     29.49 o 
  -9  -6   7      105.23      171.52     53.05 o 
  -8  -6   7      321.47      289.58     57.59 o 
  -7  -6   7      453.46      485.42     41.42 o 
  -6  -6   7      822.01      864.80     58.01 o 
  -5  -6   7     1637.85     1713.87     64.61 o 
  -4  -6   7     1649.26     1748.10     63.75 o 
  -3  -6   7     3093.62     3100.73     82.13 o 
  -2  -6   7     3163.94     3190.52     64.28 o 
  -1  -6   7     2202.33     2160.86     50.77 o 
   0  -6   7     1861.95     1928.49     75.27 o 
   1  -6   7     1396.85     1407.35     46.27 o 
   2  -6   7      599.37      574.33     27.75 o 
   3  -6   7      120.71      135.37     22.57 o 
   4  -6   7      417.47      386.68     22.75 o 
   5  -6   7       76.75       78.94     19.81 o 
   6  -6   7       50.02       27.30     16.68 o 
   7  -6   7       84.14       61.49     24.13 o 
   8  -6   7      153.02       84.94     28.93 o 
   9  -6   7      150.63      183.10     34.97 o 
  10  -6   7      304.97      343.02     46.84 o 
  -9  -5   7      925.73     1000.14     88.65 o 
  -8  -5   7     1411.03     1444.32     71.98 o 
  -7  -5   7     1923.81     2114.68     56.60 o 
  -6  -5   7     2668.10     2707.59     69.72 o 
  -5  -5   7     1323.12     1209.28     51.94 o 
  -4  -5   7      807.74      802.44     25.72 o 
  -3  -5   7     1023.48      963.29     33.29 o 
  -2  -5   7      828.43      823.51     25.33 o 
  -1  -5   7      157.21      208.78     17.02 o 
   0  -5   7      797.38      760.22     27.09 o 
   1  -5   7     2985.50     2991.86     42.71 o 
   2  -5   7     2732.27     2768.72     41.90 o 
   3  -5   7     1699.66     1701.22     34.52 o 
   4  -5   7     3280.90     3422.43     58.66 o 
   5  -5   7     3611.20     3562.87     69.00 o 
   6  -5   7     2124.56     2051.20     48.63 o 
   7  -5   7      913.77      891.08     44.95 o 
   8  -5   7     1052.26     1080.25     51.74 o 
   9  -5   7      588.60      647.17     46.18 o 
  10  -5   7      302.67      324.82     46.36 o 
  11  -5   7      200.69      264.87     47.25 o 
  -9  -4   7      116.15       79.03     37.52 o 
  -8  -4   7      147.00      107.51     28.17 o 
  -7  -4   7       76.30       76.56     16.70 o 
  -6  -4   7      429.92      457.75     21.71 o 
  -5  -4   7     2406.77     2348.87     45.54 o 
  -4  -4   7     4197.23     4148.83     46.57 o 
  -3  -4   7     2498.98     2373.14     29.38 o 
  -2  -4   7     5306.56     5693.56     58.94 o 
  -1  -4   7     7321.28     7343.47     73.01 o 
   0  -4   7    11755.37    11631.76    115.67 o 
   1  -4   7     8504.08     8406.38     95.94 o 
   2  -4   7    15382.33    15921.72    136.78 o 
   3  -4   7      491.73      497.53     15.65 o 
   4  -4   7     2531.88     2483.89     36.17 o 
   5  -4   7      354.96      394.82     29.06 o 
   6  -4   7     1102.68     1101.78     39.24 o 
   7  -4   7        5.99       48.47     19.50 o 
   8  -4   7       10.75       31.19     20.07 o 
   9  -4   7        9.76       48.76     24.06 o 
  10  -4   7       90.83       91.21     63.98 o 
  11  -4   7       51.88       48.29     34.58 o 
  -9  -3   7      641.41      664.24     65.28 o 
  -8  -3   7     1095.14     1171.07     31.86 o 
  -7  -3   7     2810.06     2890.15     40.55 o 
  -6  -3   7     4111.50     4038.70     52.54 o 
  -5  -3   7     3913.27     3951.34     46.44 o 
  -4  -3   7     5033.04     5069.61     50.19 o 
  -3  -3   7    13810.62    14532.37    117.60 o 
  -2  -3   7     6803.03     6999.18     73.22 o 
  -1  -3   7     4283.83     4282.08     50.73 o 
   0  -3   7     1470.67     1416.69     23.37 o 
   1  -3   7     4319.08     4495.62     48.11 o 
   2  -3   7     4632.69     4695.38     53.78 o 
   3  -3   7        1.44        8.29      5.60 o 
   4  -3   7      606.86      571.40     21.74 o 
   5  -3   7     1157.72     1049.73     35.27 o 
   6  -3   7      827.26      873.53     41.64 o 
   7  -3   7      904.63      926.45     45.30 o 
   8  -3   7     1017.56      983.37     71.43 o 
   9  -3   7      977.63     1010.44     53.98 o 
  10  -3   7      471.56      642.20    112.08 o 
 -11  -2   7      519.70      546.30     91.33 o 
 -10  -2   7      893.48      991.73    100.33 o 
  -9  -2   7     1017.33     1077.67     48.31 o 
  -8  -2   7     2892.10     2769.60     43.42 o 
  -7  -2   7     1603.53     1795.24     30.19 o 
  -6  -2   7      791.29      835.61     27.35 o 
  -5  -2   7      759.59      824.85     19.17 o 
  -4  -2   7       57.10       74.90      6.14 o 
  -3  -2   7       49.08       35.29      5.42 o 
  -2  -2   7     1213.28     1139.22     18.37 o 
  -1  -2   7     4077.74     4071.91     40.21 o 
   0  -2   7     6376.96     6617.31     59.00 o 
   1  -2   7     7252.34     7321.38     61.65 o 
   2  -2   7    12389.71    12333.94    100.44 o 
   3  -2   7    11312.97    11222.83     98.40 o 
   4  -2   7     6086.51     6071.51     84.22 o 
   5  -2   7     3229.21     3083.98     62.23 o 
   6  -2   7     2995.57     2979.15     64.10 o 
   7  -2   7     2079.94     2033.62     62.69 o 
   8  -2   7      858.34      956.70     48.46 o 
   9  -2   7      317.10      350.79     81.58 o 
  10  -2   7        8.19       23.42     28.36 o 
 -11  -1   7       13.86      -22.37     22.37 o 
 -10  -1   7       27.46        5.11     19.88 o 
  -9  -1   7      186.22      160.05     25.81 o 
  -8  -1   7      555.75      543.90     24.85 o 
  -7  -1   7     1380.21     1382.19     25.89 o 
  -6  -1   7     1594.55     1668.07     33.62 o 
  -5  -1   7     1816.82     1802.32     24.88 o 
  -4  -1   7     4397.08     4217.81     41.44 o 
  -3  -1   7     8955.99     8913.00     96.63 o 
  -2  -1   7     5798.99     5815.21     67.23 o 
  -1  -1   7     3291.22     3413.47     39.50 o 
   0  -1   7     5258.95     5045.21     47.69 o 
   1  -1   7     4621.65     4833.11     46.83 o 
   2  -1   7     7039.98     7101.81     68.93 o 
   3  -1   7     2172.45     2306.52     42.81 o 
   4  -1   7      634.16      644.30     26.60 o 
   5  -1   7      525.25      566.14     27.56 o 
   6  -1   7       56.48       31.97     19.20 o 
   7  -1   7      102.65      119.29     23.19 o 
   8  -1   7      302.31      288.21     33.33 o 
   9  -1   7       24.20       40.39     47.55 o 
  10  -1   7      318.17      286.29     73.94 o 
 -12   0   7      271.51      264.13     39.78 o 
 -11   0   7      506.21      408.69     39.97 o 
 -10   0   7      853.54      824.07     67.35 o 
  -9   0   7     2752.92     2853.07     75.67 o 
  -8   0   7     4163.64     4278.61     70.01 o 
  -7   0   7     3661.02     3644.08     57.30 o 
  -6   0   7     5796.75     5979.93     51.21 o 
  -5   0   7     8144.26     8650.64     70.36 o 
  -4   0   7    12723.09    13338.65    106.68 o 
  -3   0   7     6836.43     6673.06     64.21 o 
  -2   0   7     2683.24     2504.83     28.87 o 
  -1   0   7       21.15       19.13      4.45 o 
   0   0   7       52.52       79.57      6.43 o 
   1   0   7      387.77      350.46     10.97 o 
   2   0   7     2070.21     1978.33     28.52 o 
   3   0   7     1986.69     1893.49     35.21 o 
   4   0   7     2655.11     2462.51     60.88 o 
   5   0   7     1975.30     1870.01     46.29 o 
   6   0   7     3088.34     2986.36     72.54 o 
   7   0   7     1468.85     1425.68     59.19 o 
   8   0   7     2934.08     2882.46    116.41 o 
   9   0   7      616.92      563.09     86.86 o 
  10   0   7      562.87      622.60    100.06 o 
 -12   1   7      511.29      474.46     45.09 o 
 -11   1   7      502.80      537.20     43.50 o 
 -10   1   7      651.43      728.83     45.00 o 
  -9   1   7      306.37      312.20     39.67 o 
  -8   1   7       83.29       67.83     16.63 o 
  -7   1   7      757.44      790.25     30.40 o 
  -6   1   7        0.42       -5.00      5.62 o 
  -5   1   7        6.19        9.10      5.08 o 
  -4   1   7       27.52       31.65      5.58 o 
  -3   1   7     2442.67     2330.94     28.43 o 
  -2   1   7     4809.56     4348.37     45.82 o 
  -1   1   7     6636.47     6120.51     59.22 o 
   0   1   7    13559.65    12768.58    109.42 o 
   1   1   7    11512.68    11470.19    101.32 o 
   2   1   7     4351.56     4341.30     54.26 o 
   3   1   7     1732.77     1631.41     34.86 o 
   4   1   7     1974.67     2046.13     47.91 o 
   5   1   7     1754.80     1746.42     44.73 o 
   6   1   7     1606.98     1782.71     76.94 o 
   7   1   7      125.22       95.56     32.95 o 
   8   1   7        1.96       30.57     31.20 o 
   9   1   7       47.21       19.66     48.17 o 
 -12   2   7       14.39       47.91     27.81 o 
 -11   2   7        4.01       30.72     22.36 o 
 -10   2   7      564.11      597.00     41.81 o 
  -9   2   7      917.77      898.22     38.63 o 
  -8   2   7     2914.85     2927.31     63.20 o 
  -7   2   7      990.42      936.73     29.39 o 
  -6   2   7    10108.12     9773.61    105.13 o 
  -5   2   7     7481.33     7363.90     71.67 o 
  -4   2   7    10095.25    10012.32    135.64 o 
  -3   2   7      163.61      130.37      9.01 o 
  -2   2   7     4462.06     4322.24     49.63 o 
  -1   2   7     7644.03     7555.59     78.30 o 
   0   2   7     7114.98     6939.96     72.64 o 
   1   2   7     2804.11     2934.41     40.15 o 
   2   2   7      212.35      253.69     11.96 o 
   3   2   7        8.32       21.89      9.32 o 
   4   2   7       20.11       11.07     13.01 o 
   5   2   7      368.30      386.35     40.82 o 
   6   2   7      488.97      503.77     40.64 o 
   7   2   7      378.76      340.23     36.99 o 
   8   2   7      523.13      482.21     53.93 o 
   9   2   7      515.04      473.21     93.53 o 
 -12   3   7      559.50      561.01     94.34 o 
 -11   3   7     1070.75     1033.88     59.46 o 
 -10   3   7     1363.45     1423.86     56.61 o 
  -9   3   7     1368.82     1331.43     46.56 o 
  -8   3   7     3723.18     3824.40     74.22 o 
  -7   3   7     1373.76     1414.56     36.01 o 
  -6   3   7     3430.37     3512.78     57.84 o 
  -5   3   7     1141.08     1055.04     23.61 o 
  -4   3   7      859.26      890.72     19.33 o 
  -3   3   7       12.70        5.83      5.68 o 
  -2   3   7      383.99      374.21     12.18 o 
  -1   3   7     1123.28     1041.96     20.35 o 
   0   3   7     5294.67     5219.33     69.61 o 
   1   3   7     3919.74     3869.03     49.80 o 
   2   3   7     2431.01     2490.78     44.00 o 
   3   3   7     2360.27     2391.60     53.36 o 
   4   3   7     4718.37     4507.32     83.02 o 
   5   3   7     3127.26     3004.08     78.72 o 
   6   3   7     1539.92     1468.61     58.15 o 
   7   3   7      668.20      603.61     58.47 o 
   8   3   7      512.35      517.80     57.81 o 
 -12   4   7      328.76      290.06     42.29 o 
 -11   4   7       89.91       68.53     24.63 o 
 -10   4   7      141.64       93.26     23.76 o 
  -9   4   7       36.08       24.43     17.14 o 
  -8   4   7       48.13       45.00     15.57 o 
  -7   4   7       73.80       42.00     13.56 o 
  -6   4   7      885.23      841.51     28.07 o 
  -5   4   7     3304.55     3205.82     53.78 o 
  -4   4   7     3350.30     3305.36     45.79 o 
  -3   4   7     2936.45     2690.39     35.91 o 
  -2   4   7     3386.30     3338.19     37.64 o 
  -1   4   7     6863.69     6618.60     72.24 o 
   0   4   7     4915.25     4826.13     58.73 o 
   1   4   7     3281.35     3212.51     52.05 o 
   2   4   7     2188.77     2130.34     42.15 o 
   3   4   7     2154.71     1927.54     49.38 o 
   4   4   7     1122.21     1019.35     44.40 o 
   5   4   7      253.83      208.10     27.69 o 
   6   4   7        4.62        4.92     18.98 o 
   7   4   7        1.01       -7.90     27.14 o 
   8   4   7       18.24       10.58     43.02 o 
 -12   5   7       89.14      120.55     31.34 o 
 -11   5   7      289.25      257.65     56.80 o 
 -10   5   7      569.33      539.31     40.83 o 
  -9   5   7      730.89      772.80     37.34 o 
  -8   5   7     1141.08     1215.34     41.38 o 
  -7   5   7     1897.69     1829.28     43.21 o 
  -6   5   7     2482.17     2449.15     48.85 o 
  -5   5   7     2921.26     2696.55     49.83 o 
  -4   5   7     3391.19     3283.42     60.16 o 
  -3   5   7     3502.60     3344.74     45.24 o 
  -2   5   7     1582.61     1511.12     29.08 o 
  -1   5   7       77.83       71.89     12.26 o 
   0   5   7        1.48       10.36      7.23 o 
   1   5   7      157.79      138.59     16.50 o 
   2   5   7        6.89       15.31     10.07 o 
   3   5   7      448.20      445.82     32.20 o 
   4   5   7      803.09      806.13     43.12 o 
   5   5   7      666.22      574.90     57.04 o 
   6   5   7      423.26      397.06     66.38 o 
   7   5   7      409.03      441.45     73.67 o 
 -12   6   7      246.67      221.14     39.00 o 
 -11   6   7      347.82      364.70     39.42 o 
 -10   6   7      301.92      378.72     36.56 o 
  -9   6   7      357.26      331.83     28.83 o 
  -8   6   7      375.25      358.51     27.49 o 
  -7   6   7      179.92      132.16     18.64 o 
  -6   6   7        6.36        7.59     12.41 o 
  -5   6   7        0.34        6.99     10.20 o 
  -4   6   7      109.87       94.12     14.61 o 
  -3   6   7      376.10      420.01     51.95 o 
  -2   6   7     3320.77     3277.96     62.26 o 
  -1   6   7     1175.11     1253.15     36.02 o 
   0   6   7     1230.35     1316.61     45.91 o 
   1   6   7     1204.99     1170.67     37.94 o 
   2   6   7     2215.16     2191.89     60.74 o 
   3   6   7     2008.21     2127.57     81.50 o 
   4   6   7     1083.06     1118.92     66.71 o 
   5   6   7      531.86      471.83     70.37 o 
   6   6   7      406.50      352.39     67.48 o 
 -11   7   7        6.93        1.18     28.43 o 
 -10   7   7      114.24      120.78     27.01 o 
  -9   7   7      273.99      291.02     29.08 o 
  -8   7   7      141.89      183.13     30.53 o 
  -7   7   7      466.50      544.19     42.81 o 
  -6   7   7     1122.07     1134.28     35.57 o 
  -5   7   7     1851.67     2017.21     69.22 o 
  -4   7   7     1471.51     1539.99     59.17 o 
  -3   7   7      737.65      814.33     69.54 o 
  -2   7   7     2214.95     2117.25    104.59 o 
  -1   7   7     1579.99     1463.51     42.85 o 
   0   7   7      834.05      815.92     38.02 o 
   1   7   7      391.25      385.45     32.38 o 
   2   7   7      147.03      205.52     46.80 o 
   3   7   7       60.12       96.71     29.44 o 
   4   7   7       13.21      -24.46     29.00 o 
   5   7   7        3.86        1.10     34.22 o 
 -11   8   7      160.70      143.51     31.57 o 
 -10   8   7      477.09      451.33     50.71 o 
  -9   8   7      317.59      332.42     33.68 o 
  -8   8   7     1083.71     1118.10     43.56 o 
  -7   8   7      180.25      182.05     22.66 o 
  -6   8   7     1132.26     1112.43     89.61 o 
  -5   8   7       29.12       15.67     32.57 o 
  -4   8   7      998.09      858.86     76.14 o 
  -3   8   7       59.34       70.23     36.28 o 
  -2   8   7       24.11       -2.34     27.76 o 
  -1   8   7       28.61       27.27     16.80 o 
   0   8   7        2.93       55.50     19.42 o 
   1   8   7      207.04      230.17     27.98 o 
   2   8   7      532.29      565.63     51.85 o 
   3   8   7      423.51      495.60     71.06 o 
   4   8   7      339.82      291.37     62.81 o 
 -10   9   7       27.09       62.25     30.01 o 
  -9   9   7        3.74       23.83     55.32 o 
  -8   9   7        5.11       85.90     45.90 o 
  -7   9   7       52.85       52.78     40.54 o 
  -6   9   7       85.45      135.51     45.08 o 
  -5   9   7      457.82      486.67     67.48 o 
  -4   9   7      558.06      536.97     67.76 o 
  -3   9   7      415.50      464.13     64.73 o 
  -2   9   7      405.99      463.44     64.46 o 
  -1   9   7      514.23      585.63     68.17 o 
   0   9   7      489.40      570.75     40.07 o 
   1   9   7      585.04      655.78     43.64 o 
   2   9   7      424.90      474.03     70.09 o 
   3   9   7      194.66      135.65     52.23 o 
  -9  10   7      129.42       68.44     47.28 o 
  -8  10   7      303.56      341.95     67.48 o 
  -7  10   7      250.98      350.88     66.66 o 
  -6  10   7      505.20      615.04     78.62 o 
  -5  10   7      406.42      407.64     67.62 o 
  -4  10   7      291.83      377.68     65.56 o 
  -3  10   7      225.14      355.69     64.46 o 
  -2  10   7      226.78      270.62     57.59 o 
  -1  10   7      162.55      138.13     44.81 o 
   0  10   7       29.16       41.23     37.52 o 
   1  10   7       15.08        4.80     25.72 o 
  -8  11   7       94.36      121.08     54.29 o 
  -7  11   7       49.05      179.50     58.41 o 
  -6  11   7       22.00       27.21     44.53 o 
  -5  11   7       17.93      -24.88     37.80 o 
  -4  11   7        1.54       26.11     38.62 o 
  -3  11   7       37.03       63.50     44.39 o 
  -2  11   7       73.02       33.81     37.66 o 
  -1  11   7       55.82       95.38     50.71 o 
   0 -12   8       69.32      109.26     47.55 o 
   1 -12   8        7.95       37.52     37.25 o 
   2 -12   8        0.74       17.87     36.70 o 
   3 -12   8        0.23       30.10     39.03 o 
   4 -12   8       12.81       17.45     36.15 o 
   5 -12   8       50.90      139.64     48.79 o 
  -3 -11   8       15.34        7.70     38.76 o 
  -2 -11   8       59.61       48.93     40.96 o 
  -1 -11   8      198.64      186.64     50.71 o 
   0 -11   8       39.35       86.72     39.17 o 
   1 -11   8      434.87      478.84     66.11 o 
   2 -11   8      309.19      408.88     61.44 o 
   3 -11   8      378.80      500.14     64.18 o 
   4 -11   8      240.91      336.73     55.53 o 
   5 -11   8      348.47      326.01     55.25 o 
   6 -11   8      199.86      255.64     52.78 o 
   7 -11   8      122.46       86.31     40.96 o 
  -4 -10   8      562.80      582.74     77.79 o 
  -3 -10   8      663.82      709.46     79.71 o 
  -2 -10   8      629.38      666.30     74.63 o 
  -1 -10   8      159.66      256.19     51.81 o 
   0 -10   8     1076.99     1043.99     83.43 o 
   1 -10   8      320.85      385.52     55.80 o 
   2 -10   8      307.84      371.36     55.39 o 
   3 -10   8       48.87      105.14     38.35 o 
   4 -10   8      156.06      107.32     26.31 o 
   5 -10   8        2.62        0.73     20.59 o 
   6 -10   8        4.07        8.52     30.10 o 
   7 -10   8       14.59      -23.78     29.82 o 
   8 -10   8       50.02       54.15     37.66 o 
  -6  -9   8      331.79      277.63     64.87 o 
  -5  -9   8      335.11      380.02     66.11 o 
  -4  -9   8      174.71      167.40     47.55 o 
  -3  -9   8      267.92      261.27     52.09 o 
  -2  -9   8       56.50       21.17     31.47 o 
  -1  -9   8        1.64       11.41     28.04 o 
   0  -9   8        1.97       13.47     27.08 o 
   1  -9   8       49.20       37.93     30.10 o 
   2  -9   8       98.14      132.22     31.27 o 
   3  -9   8      272.98      356.30     42.88 o 
   4  -9   8      426.38      452.16     36.89 o 
   5  -9   8      321.67      357.80     34.34 o 
   6  -9   8      241.51      307.31     51.13 o 
   7  -9   8      482.88      448.88     60.20 o 
   8  -9   8      199.77      182.93     48.38 o 
   9  -9   8      191.78      132.77     47.83 o 
  -7  -8   8        0.72      -36.01     36.01 o 
  -6  -8   8        0.44       -4.28     25.18 o 
  -5  -8   8      139.05      218.80     49.34 o 
  -4  -8   8      307.52      379.33     57.31 o 
  -3  -8   8     3068.53     3199.99    135.51 o 
  -2  -8   8     1296.32     1432.39     86.04 o 
  -1  -8   8     1549.56     1621.78     88.79 o 
   0  -8   8     1328.70     1248.50     75.32 o 
   1  -8   8     2856.86     2827.12     67.57 o 
   2  -8   8     2036.86     2152.29     58.37 o 
   3  -8   8     1191.33     1150.46     42.87 o 
   4  -8   8      906.05      802.41     42.79 o 
   5  -8   8      548.25      427.02     52.09 o 
   6  -8   8      210.88      222.38     44.81 o 
   7  -8   8       28.07       18.28     30.79 o 
   8  -8   8        6.82       17.73     32.16 o 
   9  -8   8        3.72      -28.86     28.86 o 
  10  -8   8        0.10      -26.84     31.40 o 
  -8  -7   8      388.46      334.53     63.91 o 
  -7  -7   8      551.79      612.15     51.99 o 
  -6  -7   8      930.56      893.87     48.39 o 
  -5  -7   8     1336.00     1276.18    113.32 o 
  -4  -7   8     1798.29     1846.08     98.68 o 
  -3  -7   8     2466.40     2631.13    114.35 o 
  -2  -7   8     2068.03     2109.14     98.82 o 
  -1  -7   8     1788.01     1801.95     50.53 o 
   0  -7   8      767.13      697.38     32.20 o 
   1  -7   8      135.19      133.61     18.29 o 
   2  -7   8       41.17       12.44     12.23 o 
   3  -7   8        4.46       -8.94     12.10 o 
   4  -7   8      100.21       74.25     19.81 o 
   5  -7   8      308.53      319.96     45.90 o 
   6  -7   8       65.76       69.06     28.04 o 
   7  -7   8      480.21      584.96     46.68 o 
   8  -7   8      293.57      206.75     51.95 o 
   9  -7   8      285.76      255.58     43.16 o 
  10  -7   8      170.10       83.26     61.16 o 
  -8  -6   8      534.69      672.35     74.63 o 
  -7  -6   8     1116.70     1112.97     52.39 o 
  -6  -6   8      311.81      304.86     41.54 o 
  -5  -6   8      757.05      743.62     47.13 o 
  -4  -6   8       95.88       80.85     21.59 o 
  -3  -6   8       47.43       29.01     15.55 o 
  -2  -6   8       93.05       78.40     17.61 o 
  -1  -6   8      214.77      216.03     22.42 o 
   0  -6   8     1860.51     1963.26     49.86 o 
   1  -6   8     1287.90     1258.66     39.69 o 
   2  -6   8     2222.02     2173.61     53.36 o 
   3  -6   8     4337.96     4215.08     69.09 o 
   4  -6   8     4096.12     4084.16     76.36 o 
   5  -6   8     1371.80     1360.64     84.39 o 
   6  -6   8     2199.97     2281.03     75.84 o 
   7  -6   8      652.44      589.93     45.78 o 
   8  -6   8      474.18      378.93     42.27 o 
   9  -6   8      225.68      233.31     39.10 o 
  10  -6   8      196.78      162.68     38.21 o 
  -8  -5   8       66.07       52.87     29.38 o 
  -7  -5   8      237.46      266.87     50.15 o 
  -6  -5   8     1834.81     1732.52     49.29 o 
  -5  -5   8     2278.29     2331.18     72.64 o 
  -4  -5   8     2871.66     2944.36     63.44 o 
  -3  -5   8     2635.55     2696.68     83.74 o 
  -2  -5   8     2448.28     2217.70     65.70 o 
  -1  -5   8     8358.05     8112.82    124.05 o 
   0  -5   8     5734.24     5737.02     79.58 o 
   1  -5   8     3369.31     3231.41     54.93 o 
   2  -5   8     1072.66     1136.09     26.17 o 
   3  -5   8     1298.15     1336.85     27.78 o 
   4  -5   8      495.17      514.79     21.16 o 
   5  -5   8      115.65       97.64     22.29 o 
   6  -5   8       30.81       18.45     15.68 o 
   7  -5   8        2.83       34.40     19.50 o 
   8  -5   8      194.51      152.22     27.55 o 
   9  -5   8      119.94      104.62     27.84 o 
  10  -5   8      152.38      200.92     53.05 o 
  -8  -4   8     1136.17     1204.22     52.56 o 
  -7  -4   8     3886.57     3942.13     64.21 o 
  -6  -4   8     2535.08     2805.88     76.95 o 
  -5  -4   8     1963.18     2019.24     39.26 o 
  -4  -4   8     2291.27     2472.51     33.63 o 
  -3  -4   8     1320.47     1285.51     22.67 o 
  -2  -4   8     9725.57    10398.00    133.76 o 
  -1  -4   8      232.58      259.39     15.12 o 
   0  -4   8      359.05      438.79     14.67 o 
   1  -4   8     1829.30     1828.20     29.88 o 
   2  -4   8     8087.47     8153.50     84.60 o 
   3  -4   8     2389.02     2423.85     35.57 o 
   4  -4   8     2241.52     2283.84     46.61 o 
   5  -4   8     2460.76     2320.27     54.85 o 
   6  -4   8      657.80      699.74     35.97 o 
   7  -4   8     1268.33     1192.78     50.89 o 
   8  -4   8     1033.58     1024.86     52.22 o 
   9  -4   8      769.03      815.33     51.66 o 
  10  -4   8      428.06      486.65     53.37 o 
  -9  -3   8      455.96      463.99     57.72 o 
  -8  -3   8      947.71     1026.20     38.67 o 
  -7  -3   8      256.34      286.57     15.70 o 
  -6  -3   8       67.26       69.38     11.40 o 
  -5  -3   8      677.73      711.22     20.14 o 
  -4  -3   8     1293.74     1307.45     21.58 o 
  -3  -3   8     3453.09     3525.29     45.54 o 
  -2  -3   8     2131.71     2117.40     45.69 o 
  -1  -3   8     6838.25     6801.88     74.42 o 
   0  -3   8     6160.56     6106.35     69.33 o 
   1  -3   8    10195.40    10262.61     99.29 o 
   2  -3   8     7728.27     8096.29    123.21 o 
   3  -3   8     4298.51     4289.46     56.52 o 
   4  -3   8     1955.62     1882.41     45.90 o 
   5  -3   8     1181.21     1182.58     38.44 o 
   6  -3   8     1874.32     1945.55     52.40 o 
   7  -3   8      985.66     1090.01     49.45 o 
   8  -3   8      149.44      169.92     29.13 o 
   9  -3   8        7.75       -1.79     43.47 o 
  10  -3   8        5.34      -31.25     37.66 o 
 -11  -2   8       21.80       37.13     31.68 o 
 -10  -2   8      131.11      102.21     26.45 o 
  -9  -2   8      600.69      613.18     40.06 o 
  -8  -2   8     1394.30     1498.16     37.94 o 
  -7  -2   8     1708.18     1888.76     33.84 o 
  -6  -2   8     2530.71     2574.85     36.93 o 
  -5  -2   8     4362.56     4418.12     49.50 o 
  -4  -2   8     6855.83     7060.06     79.15 o 
  -3  -2   8    10574.03    10841.52    115.08 o 
  -2  -2   8     8219.40     8493.87     79.38 o 
  -1  -2   8     2654.88     2615.70     32.56 o 
   0  -2   8     1635.74     1616.91     23.36 o 
   1  -2   8     3479.99     3408.93     39.58 o 
   2  -2   8     4211.26     4413.12     46.06 o 
   3  -2   8      407.15      445.68     14.01 o 
   4  -2   8      279.08      244.75     19.61 o 
   5  -2   8      165.19      120.84     16.98 o 
   6  -2   8       62.41       36.70     14.69 o 
   7  -2   8      201.62      225.19     27.59 o 
   8  -2   8      594.48      571.42     99.60 o 
   9  -2   8      476.64      424.73     54.49 o 
  10  -2   8      320.27      357.20     80.26 o 
 -11  -1   8      743.07      750.16     57.53 o 
 -10  -1   8     1331.36     1471.46     58.15 o 
  -9  -1   8     2553.20     2708.65     65.22 o 
  -8  -1   8     3764.09     3749.52     60.54 o 
  -7  -1   8     1775.71     1867.80     43.60 o 
  -6  -1   8     3627.90     3741.31     54.56 o 
  -5  -1   8     2633.46     2798.18     32.74 o 
  -4  -1   8     2730.67     2862.98     32.90 o 
  -3  -1   8        3.04        6.15      4.67 o 
  -2  -1   8      669.39      611.25     14.68 o 
  -1  -1   8     4020.75     3765.88     39.53 o 
   0  -1   8     3768.21     3564.54     36.37 o 
   1  -1   8     3329.46     3461.74     38.49 o 
   2  -1   8     4388.82     4204.83     44.39 o 
   3  -1   8     3733.07     3493.29     53.03 o 
   4  -1   8     3141.49     3069.32     60.23 o 
   5  -1   8     3112.29     3228.88     65.24 o 
   6  -1   8     3114.97     3100.51     76.07 o 
   7  -1   8     1794.58     1796.84     80.23 o 
   8  -1   8     1056.82     1060.54     51.71 o 
   9  -1   8      619.40      487.77     79.03 o 
  10  -1   8      134.95      101.02     58.27 o 
 -12   0   8      329.90      295.30     39.61 o 
 -11   0   8      258.47      256.50     34.12 o 
 -10   0   8      393.61      388.98     36.44 o 
  -9   0   8       48.50       48.28     19.15 o 
  -8   0   8      402.24      376.60     24.18 o 
  -7   0   8       98.32       94.00      8.96 o 
  -6   0   8       78.47       84.52      8.13 o 
  -5   0   8     1755.94     1769.22     25.98 o 
  -4   0   8     5762.07     5755.59     58.72 o 
  -3   0   8     8081.75     7536.55     66.65 o 
  -2   0   8    11120.85    10947.71     90.42 o 
  -1   0   8    17938.59    18070.34    132.18 o 
   0   0   8    13374.60    13516.56    108.35 o 
   1   0   8    13639.74    14175.29    114.62 o 
   2   0   8     4953.52     5008.29     58.05 o 
   3   0   8      100.98      121.90     12.69 o 
   4   0   8     3484.82     3523.89     84.87 o 
   5   0   8      811.58      784.62     32.20 o 
   6   0   8      500.18      486.55     33.44 o 
   7   0   8      353.46      264.13     49.20 o 
   8   0   8       75.96      110.86     37.62 o 
   9   0   8       33.26      -39.17     39.17 o 
 -12   1   8      137.75      107.12     44.27 o 
 -11   1   8      117.23      131.92     40.07 o 
 -10   1   8      711.37      736.06     64.93 o 
  -9   1   8     1664.12     1745.65     65.90 o 
  -8   1   8     4660.55     4721.91     85.20 o 
  -7   1   8     1363.28     1337.70     30.65 o 
  -6   1   8     6381.57     6361.63     70.69 o 
  -5   1   8     5546.50     5847.10     67.98 o 
  -4   1   8     8337.19     8548.72     75.30 o 
  -3   1   8     1857.78     1659.09     27.15 o 
  -2   1   8     5911.57     5480.83     51.92 o 
  -1   1   8     8622.78     8768.72     81.03 o 
   0   1   8     2983.26     3057.87     37.92 o 
   1   1   8      379.28      455.15     14.68 o 
   2   1   8      325.54      342.23     18.34 o 
   3   1   8      473.23      522.63     23.56 o 
   4   1   8      902.62      923.77     31.95 o 
   5   1   8     1518.32     1487.93     67.59 o 
   6   1   8     2661.33     2757.53    172.62 o 
   7   1   8      542.00      546.56     55.72 o 
   8   1   8      808.83      772.13     91.67 o 
   9   1   8      507.88      413.80     55.56 o 
 -12   2   8      580.11      508.81     45.65 o 
 -11   2   8      632.30      581.51     45.00 o 
 -10   2   8      404.17      411.23     36.55 o 
  -9   2   8     2318.18     2361.69     62.21 o 
  -8   2   8      553.85      568.02     31.44 o 
  -7   2   8      535.57      555.15     24.40 o 
  -6   2   8      207.40      206.04     14.61 o 
  -5   2   8      651.35      800.21     22.27 o 
  -4   2   8     1913.42     2091.10     32.78 o 
  -3   2   8       16.06        2.38      5.53 o 
  -2   2   8     1600.67     1616.87     24.74 o 
  -1   2   8     4123.48     4084.36     45.96 o 
   0   2   8     2902.57     2711.69     34.25 o 
   1   2   8     6550.85     6642.72     65.98 o 
   2   2   8     4806.35     4903.46     65.26 o 
   3   2   8     2781.37     2484.92    114.10 o 
   4   2   8     2706.39     2484.37     69.21 o 
   5   2   8     4264.82     4188.87    120.19 o 
   6   2   8     1693.74     1778.59     63.90 o 
   7   2   8      207.17      209.42     57.38 o 
   8   2   8      200.85      178.19     40.15 o 
   9   2   8      183.03      188.09     44.43 o 
 -12   3   8      134.46      140.05     30.98 o 
 -11   3   8        2.13       13.60     20.63 o 
 -10   3   8        3.72      -10.19     19.25 o 
  -9   3   8      556.68      512.22     32.46 o 
  -8   3   8      423.53      468.30     29.80 o 
  -7   3   8      958.00      974.06     31.53 o 
  -6   3   8     3360.77     3159.94     55.40 o 
  -5   3   8     4909.33     4649.54     61.18 o 
  -4   3   8     5545.87     5521.80     76.99 o 
  -3   3   8     3130.49     2890.45     43.51 o 
  -2   3   8     5493.36     5220.20     55.36 o 
  -1   3   8     8024.32     7588.76     68.46 o 
   0   3   8     5116.01     4767.78     62.57 o 
   1   3   8     2824.00     2660.13     53.60 o 
   2   3   8     1586.16     1403.89     33.00 o 
   3   3   8      959.01      947.78     34.48 o 
   4   3   8      209.33      238.73     27.31 o 
   5   3   8       55.66       50.42     25.46 o 
   6   3   8      153.99      153.69     27.44 o 
   7   3   8       80.27      107.09     34.09 o 
   8   3   8      127.35      108.42     37.10 o 
 -12   4   8      375.28      337.60     42.85 o 
 -11   4   8      539.48      557.43     44.28 o 
 -10   4   8      617.12      727.32     45.52 o 
  -9   4   8     1170.00     1181.38     49.56 o 
  -8   4   8     2020.04     1974.39     52.84 o 
  -7   4   8     2197.33     2049.72     58.15 o 
  -6   4   8     2726.83     2634.58     50.86 o 
  -5   4   8     2219.88     2140.63     47.27 o 
  -4   4   8     1385.19     1323.72     30.86 o 
  -3   4   8      219.35      211.00     13.53 o 
  -2   4   8       36.54       55.18      7.23 o 
  -1   4   8       38.99       52.52      7.31 o 
   0   4   8       92.29      101.70     11.83 o 
   1   4   8       96.44       96.99     12.56 o 
   2   4   8      574.03      621.19     24.53 o 
   3   4   8      873.37      909.42     40.61 o 
   4   4   8     1329.56     1310.90     51.14 o 
   5   4   8     1324.63     1149.58     54.51 o 
   6   4   8      685.76      679.77     47.64 o 
   7   4   8      487.57      528.02     78.27 o 
 -12   5   8      234.04      281.91     38.58 o 
 -11   5   8      325.65      266.64     34.65 o 
 -10   5   8      169.67      111.13     22.56 o 
  -9   5   8       56.94       54.14     17.81 o 
  -8   5   8       76.60       58.46     16.51 o 
  -7   5   8        2.02        2.63     12.04 o 
  -6   5   8      280.94      282.76     20.27 o 
  -5   5   8      640.56      658.36     30.05 o 
  -4   5   8      731.87      785.17     29.38 o 
  -3   5   8     3348.41     3310.26     78.98 o 
  -2   5   8     5424.16     5120.75     66.40 o 
  -1   5   8     3856.49     3595.36     57.12 o 
   0   5   8     1691.95     1710.44     37.87 o 
   1   5   8     2362.24     2283.91     49.71 o 
   2   5   8     1730.11     1694.38     43.84 o 
   3   5   8     2188.56     2214.09     64.55 o 
   4   5   8      625.90      590.86     40.22 o 
   5   5   8      366.71      353.13     45.86 o 
   6   5   8      162.53      133.32     48.10 o 
   7   5   8       35.37       32.85     41.51 o 
 -12   6   8       60.64       56.90     28.12 o 
 -11   6   8       54.48       50.11     24.74 o 
 -10   6   8      402.45      372.89     32.17 o 
  -9   6   8      664.51      718.24     69.29 o 
  -8   6   8      402.67      422.46     61.50 o 
  -7   6   8     1273.16     1330.67     62.19 o 
  -6   6   8     1773.13     1742.04     62.92 o 
  -5   6   8     2278.74     2154.56     50.86 o 
  -4   6   8     1533.37     1444.94     50.51 o 
  -3   6   8     5737.03     5519.21    125.73 o 
  -2   6   8      170.99      194.89     41.92 o 
  -1   6   8     1634.46     1403.36     85.96 o 
   0   6   8      189.59      185.64     20.24 o 
   1   6   8     1109.16      855.06     38.36 o 
   2   6   8      165.27      137.66     29.33 o 
   3   6   8        9.44       26.56     31.75 o 
   4   6   8       97.16      156.86     34.25 o 
   5   6   8      158.69      215.09     53.74 o 
   6   6   8       20.50        5.22     38.76 o 
 -11   7   8      404.72      438.60     42.52 o 
 -10   7   8      642.30      704.79     40.90 o 
  -9   7   8      590.35      618.87     37.19 o 
  -8   7   8     1015.76      997.77     41.27 o 
  -7   7   8      241.75      220.34     23.69 o 
  -6   7   8      190.20      181.15     23.36 o 
  -5   7   8       22.80       70.64     26.80 o 
  -4   7   8      383.13      187.48    143.97 o 
  -3   7   8        2.22       -9.62     25.70 o 
  -2   7   8      311.86      380.71     54.01 o 
  -1   7   8      525.25      606.68     35.66 o 
   0   7   8      339.05      484.87     32.66 o 
   1   7   8      953.67      957.73     44.95 o 
   2   7   8     1040.21     1075.15     62.05 o 
   3   7   8      928.45      911.92    144.45 o 
   4   7   8      671.40      679.77     79.58 o 
   5   7   8      211.66      206.71     56.49 o 
 -11   8   8       28.74      -10.84     23.78 o 
 -10   8   8        1.89        5.05     19.61 o 
  -9   8   8        6.36        6.34     18.54 o 
  -8   8   8        3.69       -2.54     16.79 o 
  -7   8   8       33.08       34.19     21.03 o 
  -6   8   8      978.59     1024.20     87.82 o 
  -5   8   8     1034.18     1101.99     89.75 o 
  -4   8   8      566.90      592.64     69.96 o 
  -3   8   8      742.48      874.80     78.62 o 
  -2   8   8     1025.86     1105.01     83.70 o 
  -1   8   8      997.31     1034.32     54.32 o 
   0   8   8      912.49      934.23     44.91 o 
   1   8   8      752.21      714.27     46.52 o 
   2   8   8      222.65      212.00     39.09 o 
   3   8   8       97.69       57.72     38.62 o 
   4   8   8       77.89       91.12     47.55 o 
 -10   9   8      124.58      171.00     46.20 o 
  -9   9   8      237.40      133.87     53.46 o 
  -8   9   8      271.20      372.46     70.09 o 
  -7   9   8      444.22      423.72     69.13 o 
  -6   9   8      325.14      402.28     67.76 o 
  -5   9   8      368.55      489.42     71.33 o 
  -4   9   8      286.02      366.55     62.40 o 
  -3   9   8      322.00      295.36     58.00 o 
  -2   9   8      233.49      275.84     55.80 o 
  -1   9   8      106.80       66.25     35.87 o 
   0   9   8       10.07       15.40     24.53 o 
   1   9   8       36.62       10.21     27.61 o 
   2   9   8       83.34       84.66     43.29 o 
  -9  10   8       44.76       58.55     51.68 o 
  -8  10   8       30.66       94.97     50.17 o 
  -7  10   8        2.22       21.30     42.33 o 
  -6  10   8       32.74       23.36     39.58 o 
  -5  10   8       44.45      137.44     49.20 o 
  -4  10   8       41.25       37.93     40.13 o 
  -3  10   8      124.03      181.83     51.54 o 
  -2  10   8      191.99      223.61     51.95 o 
  -1  10   8      252.91      294.12     59.51 o 
   0  10   8      146.65      135.93     48.79 o 
   1  10   8      176.48      231.45     58.82 o 
  -7  11   8      147.72      209.32     60.75 o 
  -6  11   8       73.78      100.47     49.48 o 
  -5  11   8      210.80      212.34     60.47 o 
  -4  11   8      260.48      268.97     63.36 o 
  -3  11   8      162.99      186.64     55.94 o 
  -2  11   8      112.02      201.62     58.27 o 
   0 -12   9      255.19      279.41     61.98 o 
   1 -12   9      239.21      243.82     56.62 o 
   2 -12   9       71.70       65.97     42.33 o 
   3 -12   9      224.21      300.58     59.51 o 
   4 -12   9      189.25      241.76     55.25 o 
  -3 -11   9      315.11      359.68     68.03 o 
  -2 -11   9      332.08      356.65     67.35 o 
  -1 -11   9      191.51      311.71     62.95 o 
   0 -11   9      206.02      294.12     57.45 o 
   1 -11   9       45.45      102.94     40.13 o 
   2 -11   9       56.89       69.82     38.62 o 
   3 -11   9        0.78       14.43     31.89 o 
   4 -11   9        0.00      -19.52     29.41 o 
   5 -11   9       28.56       38.76     34.22 o 
   6 -11   9       35.88       79.58     39.44 o 
   7 -11   9       64.39       49.89     37.52 o 
  -4 -10   9       83.66       71.74     44.81 o 
  -3 -10   9       53.46      109.40     44.94 o 
  -2 -10   9       65.07      108.99     41.51 o 
  -1 -10   9        2.33       39.31     36.15 o 
   0 -10   9       63.22       32.57     35.05 o 
   1 -10   9      259.24      345.80     54.56 o 
   2 -10   9      648.39      728.84     70.23 o 
   3 -10   9      206.69      190.03     30.03 o 
   4 -10   9      480.47      463.80     39.68 o 
   5 -10   9      347.89      232.13     47.42 o 
   6 -10   9      186.79      121.63     42.74 o 
   7 -10   9      381.42      406.41     61.57 o 
   8 -10   9       86.99       69.96     38.35 o 
  -6  -9   9       40.70       21.03     42.33 o 
  -5  -9   9      216.74      241.07     54.84 o 
  -4  -9   9      600.70      529.41     70.09 o 
  -3  -9   9     1100.62     1282.31     91.12 o 
  -2  -9   9      607.07      607.48     67.07 o 
  -1  -9   9      425.10      424.14     57.45 o 
   0  -9   9      900.23      905.04     74.22 o 
   1  -9   9     1321.55     1396.79     83.98 o 
   2  -9   9     1229.77     1270.89    121.84 o 
   3  -9   9      457.97      442.92     37.25 o 
   4  -9   9      373.09      421.02     36.15 o 
   5  -9   9      186.32      180.87     41.78 o 
   6  -9   9       14.54       52.50     34.08 o 
   7  -9   9        3.40       -8.93     29.27 o 
   8  -9   9        2.39      -12.37     31.06 o 
   9  -9   9       14.74        3.30     35.05 o 
  -7  -8   9      566.41      571.76     47.58 o 
  -6  -8   9      544.08      599.78     75.18 o 
  -5  -8   9     1022.65      986.54     85.21 o 
  -4  -8   9      593.83      624.11     69.41 o 
  -3  -8   9      709.33      769.93     71.88 o 
  -2  -8   9      663.25      692.01     65.70 o 
  -1  -8   9      166.34      110.23     34.91 o 
   0  -8   9       77.98       25.14     32.09 o 
   1  -8   9       13.17       12.95     18.42 o 
   2  -8   9      121.49      128.50     23.74 o 
   3  -8   9       56.29       68.69     25.22 o 
   4  -8   9       54.12       26.40     31.89 o 
   5  -8   9      111.38      154.07     37.80 o 
   6  -8   9      326.72      378.64     54.98 o 
   7  -8   9      325.07      232.55     49.07 o 
   8  -8   9      247.33      189.39     47.28 o 
   9  -8   9      231.76      241.21     54.29 o 
  -8  -7   9       64.36       42.06     44.39 o 
  -7  -7   9      123.06       93.44     27.40 o 
  -6  -7   9       81.94       79.04     23.10 o 
  -5  -7   9       34.14       26.80     32.30 o 
  -4  -7   9      106.48      126.17     39.58 o 
  -3  -7   9      339.36      385.79     52.09 o 
  -2  -7   9      398.89      420.21     51.26 o 
  -1  -7   9      764.92      771.95     40.05 o 
   0  -7   9     1432.02     1470.60     46.27 o 
   1  -7   9     3090.69     3238.69     71.86 o 
   2  -7   9     2757.07     2889.04     94.48 o 
   3  -7   9     2180.42     2362.73    110.70 o 
   4  -7   9     1612.17     1728.70    129.06 o 
   5  -7   9     1430.71     1451.63     82.33 o 
   6  -7   9      261.99      224.98     31.81 o 
   7  -7   9      150.47      140.75     30.58 o 
   8  -7   9      175.41      185.24     33.85 o 
   9  -7   9      138.95      113.06     33.92 o 
  10  -7   9       15.94       13.50     29.15 o 
  -8  -6   9      340.15      325.07     74.01 o 
  -7  -6   9      749.20      711.52     36.21 o 
  -6  -6   9     1213.89     1273.19     45.80 o 
  -5  -6   9     1381.24     1447.63    127.47 o 
  -4  -6   9     1765.16     1768.43     92.36 o 
  -3  -6   9     1200.17     1183.66     47.08 o 
  -2  -6   9     1940.36     2036.17     51.83 o 
  -1  -6   9     2594.44     2661.20     93.43 o 
   0  -6   9      577.45      593.97     29.73 o 
   1  -6   9      777.94      814.07     33.25 o 
   2  -6   9      455.53      526.65     41.40 o 
   3  -6   9      634.55      623.11     27.68 o 
   4  -6   9       83.95       85.58     16.32 o 
   5  -6   9      344.09      283.25     47.55 o 
   6  -6   9      177.17      149.48     27.41 o 
   7  -6   9       63.42       29.01     22.40 o 
   8  -6   9      433.88      352.25     47.35 o 
   9  -6   9       77.40       87.68     31.86 o 
  10  -6   9      188.31      213.66     74.15 o 
  -8  -5   9     1622.57     1661.55     65.06 o 
  -7  -5   9     1593.81     1657.83     65.65 o 
  -6  -5   9     1814.25     1820.70     50.81 o 
  -5  -5   9      771.21      787.51     34.69 o 
  -4  -5   9      557.52      616.04     53.62 o 
  -3  -5   9      935.99      963.67     33.59 o 
  -2  -5   9      711.14      750.98     30.06 o 
  -1  -5   9      402.50      424.93     24.13 o 
   0  -5   9      897.36      886.07     26.42 o 
   1  -5   9     1725.45     1741.71     63.68 o 
   2  -5   9      498.61      457.53     21.31 o 
   3  -5   9     2182.06     2164.46     71.16 o 
   4  -5   9     2508.50     2510.59     73.39 o 
   5  -5   9     1756.22     1752.81     54.29 o 
   6  -5   9     1254.78     1387.64     83.60 o 
   7  -5   9      776.60      763.07     47.68 o 
   8  -5   9      662.89      687.47     46.37 o 
   9  -5   9      546.82      554.08     53.00 o 
  10  -5   9      202.63      167.97     38.05 o 
  -8  -4   9      131.82       78.19     44.99 o 
  -7  -4   9       20.37       33.40     13.73 o 
  -6  -4   9     1091.02     1056.60     30.27 o 
  -5  -4   9     1604.19     1531.95     39.76 o 
  -4  -4   9     1968.44     1999.09     37.48 o 
  -3  -4   9     3307.57     3296.48     49.01 o 
  -2  -4   9     2836.26     2728.43     43.69 o 
  -1  -4   9     7861.08     7489.61     89.93 o 
   0  -4   9     5885.87     5893.26     80.94 o 
   1  -4   9     3183.80     3065.97     45.34 o 
   2  -4   9     4125.36     4178.61     56.77 o 
   3  -4   9     1885.41     1958.65     42.87 o 
   4  -4   9      660.96      693.65     30.39 o 
   5  -4   9      294.30      298.53     24.19 o 
   6  -4   9      697.58      676.31     38.96 o 
   7  -4   9      156.17      163.25     26.24 o 
   8  -4   9       24.52        2.89     32.36 o 
   9  -4   9       48.73       86.56     31.09 o 
  10  -4   9       41.92       -7.02     29.88 o 
  -9  -3   9      532.65      609.27     71.74 o 
  -8  -3   9     1574.81     1547.51     37.40 o 
  -7  -3   9     2092.56     2087.69     43.37 o 
  -6  -3   9     3626.67     3762.41     51.49 o 
  -5  -3   9     4522.82     4796.21     55.63 o 
  -4  -3   9     5212.25     5169.67     57.78 o 
  -3  -3   9     7460.25     7589.13     95.83 o 
  -2  -3   9     4598.75     4685.86     65.97 o 
  -1  -3   9      862.49      870.49     19.76 o 
   0  -3   9     1326.54     1377.54     27.16 o 
   1  -3   9      299.77      364.40     15.58 o 
   2  -3   9      828.85      944.48     20.30 o 
   3  -3   9      163.89      143.57      9.93 o 
   4  -3   9     1245.42     1226.33     38.24 o 
   5  -3   9      675.08      656.05     31.97 o 
   6  -3   9      377.57      361.78     27.85 o 
   7  -3   9      839.54      828.67     45.78 o 
   8  -3   9      827.06      846.20     49.69 o 
   9  -3   9      509.79      549.70     52.09 o 
  10  -3   9      285.04      208.59     41.53 o 
 -11  -2   9      526.99      451.19     52.44 o 
 -10  -2   9      999.76      986.09     57.49 o 
  -9  -2   9      784.74      866.67     61.24 o 
  -8  -2   9     1622.29     1632.83     36.39 o 
  -7  -2   9      997.25      999.27     29.66 o 
  -6  -2   9      699.85      748.83     24.76 o 
  -5  -2   9      522.62      588.76     14.83 o 
  -4  -2   9      327.01      355.62     11.38 o 
  -3  -2   9      911.42      917.25     17.62 o 
  -2  -2   9     2647.10     2572.54     35.43 o 
  -1  -2   9     4667.05     4623.72     50.00 o 
   0  -2   9     3585.59     3453.58     41.29 o 
   1  -2   9     6734.98     6431.36     61.68 o 
   2  -2   9     6723.24     6620.29     61.13 o 
   3  -2   9     4791.91     4764.20     67.03 o 
   4  -2   9     3509.74     3452.94     66.96 o 
   5  -2   9     3144.92     2940.71     63.68 o 
   6  -2   9     1957.13     2027.37     62.17 o 
   7  -2   9     1264.64     1220.48     53.09 o 
   8  -2   9      333.85      370.17     48.61 o 
   9  -2   9      264.92      342.11     43.52 o 
  10  -2   9        1.81       56.21     58.55 o 
 -11  -1   9        9.26       43.78     25.03 o 
 -10  -1   9        5.15        0.73     19.99 o 
  -9  -1   9      255.61      244.26     30.69 o 
  -8  -1   9      569.13      514.58     23.03 o 
  -7  -1   9      705.62      691.54     25.76 o 
  -6  -1   9      991.86     1017.27     24.18 o 
  -5  -1   9     1082.28     1147.62     19.02 o 
  -4  -1   9     6075.77     6091.45     58.16 o 
  -3  -1   9     6717.48     6684.53     65.38 o 
  -2  -1   9     7137.73     7242.69     69.51 o 
  -1  -1   9     1759.93     1763.58     26.72 o 
   0  -1   9     8776.84     8784.45     73.33 o 
   1  -1   9     8128.78     8274.44     70.33 o 
   2  -1   9     2429.86     2467.17     30.17 o 
   3  -1   9      409.31      410.65     29.22 o 
   4  -1   9       66.75       78.26     14.46 o 
   5  -1   9      365.71      384.40     26.30 o 
   6  -1   9       72.60       81.64     20.52 o 
   7  -1   9        2.74       -5.40     18.37 o 
   8  -1   9      514.50      431.03     54.85 o 
   9  -1   9       47.15       72.02     51.81 o 
 -11   0   9      729.04      713.15     48.09 o 
 -10   0   9     1103.30     1104.58     53.04 o 
  -9   0   9     2689.78     2818.33     65.22 o 
  -8   0   9     3477.57     3565.23     57.99 o 
  -7   0   9     1962.58     1998.32     38.23 o 
  -6   0   9     3013.08     3032.14     40.41 o 
  -5   0   9     3975.39     3981.40     46.36 o 
  -4   0   9     2653.61     2674.36     33.40 o 
  -3   0   9     1286.83     1283.19     24.79 o 
  -2   0   9      842.55      810.35     17.92 o 
  -1   0   9      258.71      282.81     12.48 o 
   0   0   9      467.88      435.35     13.43 o 
   1   0   9      785.89      796.64     22.24 o 
   2   0   9     1255.97     1250.48     25.95 o 
   3   0   9      600.50      522.13     25.04 o 
   4   0   9     2873.62     2633.99     71.94 o 
   5   0   9     2404.20     2372.37     79.37 o 
   6   0   9     3128.85     3084.06     77.44 o 
   7   0   9      235.37      261.05     43.42 o 
   8   0   9      757.39      899.95     98.13 o 
   9   0   9      415.25      509.21     91.26 o 
 -12   1   9      628.84      636.73     50.52 o 
 -11   1   9      374.88      362.50     38.68 o 
 -10   1   9      465.99      516.17     40.88 o 
  -9   1   9       93.45       83.70     19.93 o 
  -8   1   9      608.95      579.31     32.33 o 
  -7   1   9       50.54       54.58     10.70 o 
  -6   1   9      355.84      334.97     17.47 o 
  -5   1   9      427.53      395.81     15.02 o 
  -4   1   9     2103.10     1995.20     32.49 o 
  -3   1   9     1262.88     1038.65     22.14 o 
  -2   1   9     5563.11     5192.02     53.94 o 
  -1   1   9     8294.09     7852.11     76.15 o 
   0   1   9     8833.33     8451.12     81.76 o 
   1   1   9     6926.27     7032.52     72.10 o 
   2   1   9     1785.26     1701.98     32.42 o 
   3   1   9     2443.25     2404.12     51.06 o 
   4   1   9     2953.43     2990.67     61.07 o 
   5   1   9     2208.61     2226.26    111.88 o 
   6   1   9      323.96      312.11     69.75 o 
   7   1   9      140.78      146.69     37.46 o 
   8   1   9        3.13      -14.16     40.68 o 
   9   1   9       11.92      -24.83     31.81 o 
 -12   2   9       13.03        6.07     24.63 o 
 -11   2   9       20.34       16.98     22.43 o 
 -10   2   9      612.64      569.20     41.35 o 
  -9   2   9      671.99      663.85     36.07 o 
  -8   2   9     4505.06     4405.60     83.17 o 
  -7   2   9     1272.63     1195.06     30.38 o 
  -6   2   9     5438.99     5188.16     83.36 o 
  -5   2   9     3445.00     3376.54     54.98 o 
  -4   2   9     7278.69     7523.82     86.24 o 
  -3   2   9     2552.79     2243.26     37.19 o 
  -2   2   9     3274.96     2993.28     46.83 o 
  -1   2   9     3442.14     3289.51     41.22 o 
   0   2   9     1824.19     1701.91     25.78 o 
   1   2   9      834.73      890.94     21.81 o 
   2   2   9      376.91      396.09     17.95 o 
   3   2   9       73.57       63.92     20.63 o 
   4   2   9       54.02       57.07     18.76 o 
   5   2   9      267.19      297.28     41.08 o 
   6   2   9      627.63      754.47     53.11 o 
   7   2   9      273.40      319.09     66.97 o 
   8   2   9      259.84      210.76     81.02 o 
 -12   3   9      595.12      608.81     48.52 o 
 -11   3   9      393.96      378.20     55.84 o 
 -10   3   9     1203.07     1107.50     74.18 o 
  -9   3   9      866.61      816.67     38.90 o 
  -8   3   9     3775.84     3511.29     72.98 o 
  -7   3   9     3225.63     3222.16     73.06 o 
  -6   3   9     1985.85     2018.90     39.13 o 
  -5   3   9      316.11      327.62     28.13 o 
  -4   3   9        4.66       11.91      9.26 o 
  -3   3   9       65.65       68.78      9.57 o 
  -2   3   9      705.72      777.93     23.64 o 
  -1   3   9     1319.45     1259.71     21.76 o 
   0   3   9     1123.34     1105.83     26.55 o 
   1   3   9      903.85      891.51     26.62 o 
   2   3   9     2140.11     2027.02     49.12 o 
   3   3   9     2813.27     2648.96     60.63 o 
   4   3   9     2081.59     1908.54     61.02 o 
   5   3   9     1218.44     1193.10     55.56 o 
   6   3   9      800.61      816.08     50.64 o 
   7   3   9      515.61      472.44     53.59 o 
   8   3   9      388.41      399.45     55.19 o 
 -12   4   9      244.34      291.88     39.18 o 
 -11   4   9       29.63       24.78     20.93 o 
 -10   4   9       48.73       57.11     19.54 o 
  -9   4   9       34.14       16.15     16.49 o 
  -8   4   9       43.46       36.56     16.20 o 
  -7   4   9      138.87      135.57     19.17 o 
  -6   4   9      855.27      844.03     30.54 o 
  -5   4   9     2411.42     2342.54     41.79 o 
  -4   4   9     3597.35     3589.37     72.18 o 
  -3   4   9     5305.63     5095.73     79.60 o 
  -2   4   9     7108.65     6905.03     78.98 o 
  -1   4   9     3722.74     3703.98     53.47 o 
   0   4   9     2681.47     2804.76     55.02 o 
   1   4   9     2463.52     2432.20     46.56 o 
   2   4   9     1634.01     1578.95     45.00 o 
   3   4   9      653.28      655.93     37.66 o 
   4   4   9      166.10      109.98     22.58 o 
   5   4   9       42.99       21.60     21.17 o 
   6   4   9       16.80      -16.53     23.93 o 
   7   4   9        0.01      -27.65     27.65 o 
 -12   5   9      113.31      101.54     30.37 o 
 -11   5   9      184.44      193.06     35.75 o 
 -10   5   9      518.02      507.94     35.40 o 
  -9   5   9      933.72     1022.47     43.07 o 
  -8   5   9      752.32      848.06     45.63 o 
  -7   5   9     1119.41     1186.82     40.65 o 
  -6   5   9     2399.78     2221.42     48.61 o 
  -5   5   9     3612.43     3373.23     65.96 o 
  -4   5   9     2474.55     2269.03     51.21 o 
  -3   5   9      874.53      818.33     25.71 o 
  -2   5   9      876.63      855.71     44.95 o 
  -1   5   9     1460.05     1301.26     33.11 o 
   0   5   9      109.56       78.27     13.22 o 
   1   5   9       15.27       12.39     11.04 o 
   2   5   9      176.61      238.95     25.92 o 
   3   5   9      407.61      472.35     35.04 o 
   4   5   9      396.79      347.78     34.64 o 
   5   5   9      367.51      291.70     86.17 o 
   6   5   9      355.33      378.64     68.99 o 
 -12   6   9      298.74      329.92     79.80 o 
 -11   6   9      372.74      406.83     63.65 o 
 -10   6   9      340.15      317.16     30.99 o 
  -9   6   9      379.87      390.58     49.40 o 
  -8   6   9       50.06       52.06     16.99 o 
  -7   6   9      238.18      247.21     27.95 o 
  -6   6   9       53.18       26.72     17.50 o 
  -5   6   9       49.71       48.41     14.85 o 
  -4   6   9      453.42      552.46     54.98 o 
  -3   6   9      359.02      328.15     33.32 o 
  -2   6   9     2588.58     2568.71     79.99 o 
  -1   6   9      853.53      894.91     29.76 o 
   0   6   9     1860.85     1809.38     56.91 o 
   1   6   9     1130.23     1156.60     68.53 o 
   2   6   9     1673.31     1782.79     81.91 o 
   3   6   9     1145.55     1214.85     64.78 o 
   4   6   9      744.66      733.80     59.70 o 
   5   6   9      412.33      462.89     71.88 o 
 -11   7   9       14.72       10.30     24.61 o 
 -10   7   9       37.66       60.42     21.58 o 
  -9   7   9      241.58      208.91     26.55 o 
  -8   7   9      393.88      479.42     33.11 o 
  -7   7   9      529.29      561.03     32.85 o 
  -6   7   9     1054.92     1118.30     55.95 o 
  -5   7   9     1107.34     1288.92    170.84 o 
  -4   7   9     1551.96     1729.35     67.63 o 
  -3   7   9      382.74      491.07     62.26 o 
  -2   7   9      445.94      557.86     62.95 o 
  -1   7   9      871.32      897.49     72.77 o 
   0   7   9      652.74      698.85     40.07 o 
   1   7   9      288.03      318.61     57.51 o 
   2   7   9       73.09       82.77     27.95 o 
   3   7   9       17.69       77.34     30.13 o 
   4   7   9        0.14       12.37     35.05 o 
 -11   8   9      242.33      242.65     37.04 o 
 -10   8   9      343.70      364.63     33.85 o 
  -9   8   9      428.95      463.59     35.25 o 
  -8   8   9      590.38      626.18     37.09 o 
  -7   8   9      508.90      571.53     70.09 o 
  -6   8   9      347.74      281.89     56.76 o 
  -5   8   9      289.13      278.73     57.45 o 
  -4   8   9       52.03       51.68     36.15 o 
  -3   8   9      292.76      219.76     52.64 o 
  -2   8   9       17.10      -17.59     26.53 o 
  -1   8   9       52.19       46.73     35.46 o 
   0   8   9      198.09      196.95     43.22 o 
   1   8   9      207.89      329.03     41.77 o 
   2   8   9      240.50      260.11     41.00 o 
   3   8   9      362.17      403.93     69.13 o 
 -10   9   9       22.58       -6.73     25.15 o 
  -9   9   9       22.93      -29.27     46.73 o 
  -8   9   9        0.18      -16.22     40.41 o 
  -7   9   9       67.54      107.75     47.97 o 
  -6   9   9      227.71      233.78     56.35 o 
  -5   9   9      251.84      294.39     60.47 o 
  -4   9   9      215.83      272.95     57.72 o 
  -3   9   9      331.16      504.40     69.68 o 
  -2   9   9      394.77      496.29     69.27 o 
  -1   9   9      556.43      698.19     76.42 o 
   0   9   9      374.15      340.86     41.47 o 
   1   9   9      278.81      351.84     62.26 o 
   2   9   9      220.73      140.05     51.26 o 
  -9  10   9      148.17      219.90     60.34 o 
  -8  10   9      117.09      142.80     58.55 o 
  -7  10   9      343.40      459.05     78.75 o 
  -6  10   9      206.86      250.69     60.89 o 
  -5  10   9      374.45      362.01     66.66 o 
  -4  10   9      355.73      278.59     61.44 o 
  -3  10   9      167.07      152.97     53.33 o 
  -2  10   9       50.37       46.59     38.07 o 
  -1  10   9      109.18      163.55     48.38 o 
   0  10   9       19.80       38.62     41.78 o 
  -6  11   9       20.73       55.53     50.71 o 
  -5  11   9        8.81      -21.17     40.82 o 
  -4  11   9        9.57        0.69     45.77 o 
  -3  11   9       26.35       98.68     51.68 o 
   0 -12  10       55.96        9.48     42.88 o 
   1 -12  10       51.99       49.75     41.64 o 
   2 -12  10        0.04       17.59     40.68 o 
   3 -12  10        1.07      -11.13     37.11 o 
   4 -12  10       10.28       -7.42     36.15 o 
  -2 -11  10        5.91       16.90     41.64 o 
  -1 -11  10      211.44      230.76     54.43 o 
   0 -11  10       85.57      120.12     42.88 o 
   1 -11  10      169.42      182.66     48.79 o 
   2 -11  10      206.10      257.56     55.25 o 
   3 -11  10      235.33      281.20     55.39 o 
   4 -11  10      225.20      250.28     51.54 o 
   5 -11  10      192.65      170.15     47.42 o 
   6 -11  10      148.43      137.85     45.22 o 
   7 -11  10       97.50      208.36     55.39 o 
  -4 -10  10      426.70      490.11     75.04 o 
  -3 -10  10      390.92      512.65     72.57 o 
  -2 -10  10      940.17      915.34     85.07 o 
  -1 -10  10       35.25      108.44     43.43 o 
   0 -10  10      561.81      549.76     67.48 o 
   1 -10  10      316.47      304.98     54.01 o 
   2 -10  10      411.22      495.33     63.22 o 
   3 -10  10        9.09        3.74     20.04 o 
   4 -10  10       20.64      -15.79     39.86 o 
   5 -10  10        6.76       26.25     32.44 o 
   6 -10  10        4.36       30.92     35.32 o 
   7 -10  10       14.88       27.63     36.83 o 
   8 -10  10       30.04        0.82     36.83 o 
  -5  -9  10      342.14      295.49     61.44 o 
  -4  -9  10      217.07      293.43     58.27 o 
  -3  -9  10      109.17      105.55     42.33 o 
  -2  -9  10      183.51      116.00     39.17 o 
  -1  -9  10       34.43       12.78     30.37 o 
   0  -9  10       16.55      -15.67     25.84 o 
   1  -9  10       86.04       97.11     43.36 o 
   2  -9  10      116.69      143.44     25.84 o 
   3  -9  10       57.35      100.81     24.05 o 
   4  -9  10      121.47      132.02     32.23 o 
   5  -9  10      271.42      207.53     43.98 o 
   6  -9  10      193.02      140.05     39.17 o 
   7  -9  10      307.12      261.68     53.33 o 
   8  -9  10      325.98      382.63     63.91 o 
  -7  -8  10        0.11        1.11     33.13 o 
  -6  -8  10        1.31       14.84     38.90 o 
  -5  -8  10      283.01      279.55     58.41 o 
  -4  -8  10      182.60      168.91     45.90 o 
  -3  -8  10     1296.07     1273.10     85.62 o 
  -2  -8  10      957.93     1114.08     78.75 o 
  -1  -8  10     1033.90     1015.54     73.53 o 
   0  -8  10     1447.83     1386.21     55.50 o 
   1  -8  10     1675.28     1786.18     62.93 o 
   2  -8  10     1489.13     1482.53     63.29 o 
   3  -8  10      923.32      834.78     44.85 o 
   4  -8  10      341.13      297.38     31.07 o 
   5  -8  10       71.05      117.65     38.48 o 
   6  -8  10       94.12       85.21     35.05 o 
   7  -8  10      114.38       44.94     33.95 o 
   8  -8  10       16.79       11.96     33.40 o 
   9  -8  10        5.20       29.82     36.15 o 
  -7  -7  10      494.32      537.25     39.05 o 
  -6  -7  10      942.02      969.46     62.59 o 
  -5  -7  10     1223.41     1138.68     84.39 o 
  -4  -7  10      853.37      827.66     72.02 o 
  -3  -7  10     1172.81     1214.27     79.85 o 
  -2  -7  10     1252.67     1287.81     54.77 o 
  -1  -7  10     1088.02     1063.95     91.60 o 
   0  -7  10      709.96      715.36     45.68 o 
   1  -7  10       10.81       12.71     13.91 o 
   2  -7  10       76.24       80.28     22.78 o 
   3  -7  10       14.98       27.92     17.20 o 
   4  -7  10        8.33       19.10     25.29 o 
   5  -7  10      468.47      392.66     51.81 o 
   6  -7  10      191.25      205.47     32.76 o 
   7  -7  10      199.34      250.53     36.35 o 
   8  -7  10      195.35      222.29     36.94 o 
   9  -7  10      217.59      251.05     71.33 o 
  -8  -6  10      623.98      620.35     59.29 o 
  -7  -6  10      721.47      635.96     37.98 o 
  -6  -6  10      601.25      611.54     43.03 o 
  -5  -6  10      157.56      157.78     40.96 o 
  -4  -6  10      219.62      257.93     28.74 o 
  -3  -6  10       59.55       54.88     18.54 o 
  -2  -6  10        2.34       23.24     15.98 o 
  -1  -6  10       25.41       11.37     12.16 o 
   0  -6  10     3348.93     3236.65     70.78 o 
   1  -6  10     1179.89     1171.00     40.37 o 
   2  -6  10     1598.73     1569.25     47.13 o 
   3  -6  10      480.74      481.47     24.48 o 
   4  -6  10     6108.50     5752.12    135.03 o 
   5  -6  10      742.02      818.05     48.13 o 
   6  -6  10     1071.79     1049.96     55.53 o 
   7  -6  10      505.96      510.37     45.73 o 
   8  -6  10      549.46      575.07     50.62 o 
   9  -6  10      166.96      116.26     33.83 o 
  10  -6  10       72.38       42.02     33.30 o 
  -8  -5  10      171.77      180.55     32.99 o 
  -7  -5  10      219.19      191.00     27.35 o 
  -6  -5  10     1180.45     1140.76     38.16 o 
  -5  -5  10     1295.10     1340.02     48.17 o 
  -4  -5  10     1442.49     1584.14    110.78 o 
  -3  -5  10     3037.58     3116.56     66.56 o 
  -2  -5  10     2573.53     2772.60     91.57 o 
  -1  -5  10     2075.63     1945.86     50.24 o 
   0  -5  10     2527.88     2414.53     47.32 o 
   1  -5  10     1603.70     1607.82     37.69 o 
   2  -5  10     2104.35     2120.64     47.33 o 
   3  -5  10      857.12      882.05     46.81 o 
   4  -5  10      342.99      309.90     42.06 o 
   5  -5  10      127.79       89.07     23.98 o 
   6  -5  10       25.24       26.69     18.74 o 
   7  -5  10        5.80        0.11     19.80 o 
   8  -5  10      119.22       68.37     26.13 o 
   9  -5  10       98.18       70.63     31.67 o 
  10  -5  10       58.48        0.69     28.17 o 
  -8  -4  10      966.07     1144.54    141.29 o 
  -7  -4  10     1934.38     2013.11     49.11 o 
  -6  -4  10     1761.41     1912.70     55.08 o 
  -5  -4  10     1718.20     1741.86     36.48 o 
  -4  -4  10     1931.54     1982.27     38.85 o 
  -3  -4  10      962.16      932.01     29.77 o 
  -2  -4  10     1800.42     1843.75     39.52 o 
  -1  -4  10      432.74      483.54     21.07 o 
   0  -4  10      290.81      319.74     18.12 o 
   1  -4  10      673.49      636.96     24.05 o 
   2  -4  10        4.35        3.04      7.80 o 
   3  -4  10       37.82       35.89      9.57 o 
   4  -4  10      846.99      761.30     33.45 o 
   5  -4  10     1010.59      950.40     38.10 o 
   6  -4  10      657.05      666.34     35.39 o 
   7  -4  10      773.76      757.05     45.68 o 
   8  -4  10      789.32      709.67     48.05 o 
   9  -4  10      440.28      451.75     49.86 o 
  10  -4  10      199.52      191.39     64.80 o 
  -9  -3  10      335.95      457.74     52.46 o 
  -8  -3  10      342.75      363.24     21.77 o 
  -7  -3  10      142.37      144.65     16.71 o 
  -6  -3  10        1.94        4.40      9.44 o 
  -5  -3  10      120.42      115.62     11.50 o 
  -4  -3  10      954.28      839.89     21.49 o 
  -3  -3  10     2705.17     2641.25     40.81 o 
  -2  -3  10     3782.26     3660.23     50.21 o 
  -1  -3  10     3873.16     3705.12     47.25 o 
   0  -3  10     5069.24     5014.45     68.15 o 
   1  -3  10     4112.57     4095.30     52.08 o 
   2  -3  10     3329.19     3367.03     47.84 o 
   3  -3  10     2464.12     2310.28     47.94 o 
   4  -3  10     1683.17     1609.66     45.51 o 
   5  -3  10     1423.77     1428.41     46.62 o 
   6  -3  10      981.21     1006.90     47.20 o 
   7  -3  10      391.50      422.44     37.28 o 
   8  -3  10       54.28       48.26     24.34 o 
   9  -3  10        8.73       -9.28     25.39 o 
  10  -3  10        4.14       28.33     31.70 o 
 -11  -2  10       49.05       41.78     26.42 o 
 -10  -2  10      164.46      184.24     30.26 o 
  -9  -2  10      559.74      604.94     29.87 o 
  -8  -2  10     1243.31     1159.54     32.10 o 
  -7  -2  10     1773.42     1741.88     39.02 o 
  -6  -2  10      738.39      743.56     20.79 o 
  -5  -2  10     5430.40     5449.83     59.04 o 
  -4  -2  10     5776.32     5796.49     57.53 o 
  -3  -2  10     5169.60     5303.38     63.26 o 
  -2  -2  10     3100.14     3001.32     40.82 o 
  -1  -2  10     7308.72     7400.94     77.40 o 
   0  -2  10     2523.77     2528.98     35.13 o 
   1  -2  10     1889.24     2011.18     28.44 o 
   2  -2  10      140.38      181.81     10.42 o 
   3  -2  10       33.53       15.56     11.43 o 
   4  -2  10       18.23       15.07     12.14 o 
   5  -2  10       67.16       44.13     15.60 o 
   6  -2  10      216.70      180.16     31.68 o 
   7  -2  10      185.32      172.44     26.79 o 
   8  -2  10      390.00      450.06     40.38 o 
   9  -2  10      144.60      147.04     36.79 o 
 -11  -1  10      946.68      995.72     79.56 o 
 -10  -1  10     1045.00     1084.43     53.19 o 
  -9  -1  10     1513.14     1523.03     40.71 o 
  -8  -1  10     2243.94     2174.53     42.26 o 
  -7  -1  10     1105.43     1030.82     30.67 o 
  -6  -1  10      608.32      692.60     24.93 o 
  -5  -1  10     2099.89     2252.88     33.92 o 
  -4  -1  10      389.75      441.68     15.43 o 
  -3  -1  10        4.66        9.25      5.74 o 
  -2  -1  10      998.80      956.10     20.27 o 
  -1  -1  10       72.92       76.70      8.12 o 
   0  -1  10      686.76      658.92     15.82 o 
   1  -1  10      661.03      596.45     17.31 o 
   2  -1  10     1028.54     1002.14     22.00 o 
   3  -1  10     2335.52     2201.83     51.99 o 
   4  -1  10     3215.41     3238.98     66.25 o 
   5  -1  10     2364.31     2392.33     61.04 o 
   6  -1  10     1372.31     1402.63     53.15 o 
   7  -1  10      453.71      490.36     38.37 o 
   8  -1  10      166.89      115.72     52.09 o 
   9  -1  10      500.94      430.46     82.19 o 
 -11   0  10       65.32      104.68     27.75 o 
 -10   0  10      209.48      196.20     30.99 o 
  -9   0  10       16.16       25.22     15.45 o 
  -8   0  10      275.98      310.54     19.84 o 
  -7   0  10     2022.98     1945.09     40.82 o 
  -6   0  10       54.24       59.19      9.80 o 
  -5   0  10     4236.80     3981.43     52.17 o 
  -4   0  10     4277.15     4177.52     49.14 o 
  -3   0  10    14086.29    14176.77    124.36 o 
  -2   0  10     2852.78     2468.45     34.27 o 
  -1   0  10    13579.02    13515.49    110.86 o 
   0   0  10     5886.84     5826.01     62.34 o 
   1   0  10     2746.58     2677.72     35.47 o 
   2   0  10     7628.81     7703.55     84.53 o 
   3   0  10      161.66      176.77     21.23 o 
   4   0  10      938.40      886.92     38.66 o 
   5   0  10      235.36      190.66     24.73 o 
   6   0  10      674.63      698.43     64.94 o 
   7   0  10      152.90      186.37     41.05 o 
   8   0  10       31.27       18.69     46.59 o 
   9   0  10       18.28       25.98     54.43 o 
 -12   1  10      147.72      115.30     39.65 o 
 -11   1  10      171.61      181.80     30.35 o 
 -10   1  10      903.34      866.76     63.35 o 
  -9   1  10      883.68      891.63     41.10 o 
  -8   1  10     3938.86     4026.01     75.30 o 
  -7   1  10     1681.54     1740.90     41.81 o 
  -6   1  10     2252.70     2183.16     40.32 o 
  -5   1  10     2560.65     2378.90     38.63 o 
  -4   1  10     4888.79     4620.25     68.89 o 
  -3   1  10     4741.56     4580.17     55.79 o 
  -2   1  10     1823.91     1652.57     28.98 o 
  -1   1  10     1810.35     1874.00     31.53 o 
   0   1  10      300.30      354.01     14.67 o 
   1   1  10      149.37      157.45     12.18 o 
   2   1  10        0.47       -3.27      9.34 o 
   3   1  10      347.21      350.89     31.86 o 
   4   1  10     1417.02     1434.34     54.56 o 
   5   1  10      875.39      857.51     59.31 o 
   6   1  10     1034.62      983.02     67.49 o 
   7   1  10      515.63      438.47     55.54 o 
   8   1  10      270.90      270.34     66.80 o 
 -12   2  10      646.33      625.96     51.20 o 
 -11   2  10      267.06      246.09     33.24 o 
 -10   2  10      444.69      407.25     33.50 o 
  -9   2  10      905.14      887.91     48.25 o 
  -8   2  10     2945.80     2803.28     65.06 o 
  -7   2  10      904.50      971.14     31.63 o 
  -6   2  10        3.01       14.69      9.81 o 
  -5   2  10       25.39       28.71     10.11 o 
  -4   2  10      224.60      175.47     16.04 o 
  -3   2  10      150.72      152.42     12.30 o 
  -2   2  10      799.86      786.84     20.08 o 
  -1   2  10     1021.48     1032.84     20.50 o 
   0   2  10     2651.31     2715.93     37.02 o 
   1   2  10     1253.39     1158.61     29.15 o 
   2   2  10     3423.92     3369.04     80.10 o 
   3   2  10     2566.05     2503.30     70.85 o 
   4   2  10     2238.87     2094.67     82.42 o 
   5   2  10     1500.81     1487.79     66.02 o 
   6   2  10     1226.30     1206.29     98.61 o 
   7   2  10      354.07      383.10     73.25 o 
   8   2  10      147.76      119.50     37.71 o 
 -12   3  10       16.71       63.65     28.29 o 
 -11   3  10       30.67       16.61     20.81 o 
 -10   3  10       35.98       55.44     20.53 o 
  -9   3  10      487.23      499.70     33.72 o 
  -8   3  10      836.53      819.25     50.38 o 
  -7   3  10      717.97      766.34     30.34 o 
  -6   3  10     1753.52     1601.63     42.32 o 
  -5   3  10     3381.12     3262.92     76.87 o 
  -4   3  10     5477.15     5249.19     82.81 o 
  -3   3  10     5477.47     5319.98     82.27 o 
  -2   3  10     3799.38     3656.72     48.59 o 
  -1   3  10     1651.94     1595.27     25.86 o 
   0   3  10     1185.43     1069.19     24.58 o 
   1   3  10     1125.84     1060.74     41.42 o 
   2   3  10      415.77      406.48     29.42 o 
   3   3  10       53.18       53.16     14.73 o 
   4   3  10        1.78        8.33     17.19 o 
   5   3  10        0.01      -14.68     17.44 o 
   6   3  10        3.53       29.61     24.86 o 
   7   3  10       90.65      105.19     35.35 o 
 -12   4  10      371.95      430.78     45.67 o 
 -11   4  10      345.25      399.89     41.29 o 
 -10   4  10      723.78      647.80     39.20 o 
  -9   4  10     1280.22     1298.72     47.17 o 
  -8   4  10     1279.44     1220.68     54.36 o 
  -7   4  10     1284.02     1250.52     42.24 o 
  -6   4  10     1584.36     1508.34     35.35 o 
  -5   4  10     1110.37     1067.94     30.90 o 
  -4   4  10      553.83      536.68     27.10 o 
  -3   4  10      623.37      543.89     25.31 o 
  -2   4  10        1.18       16.43     12.34 o 
  -1   4  10       83.29      102.64     12.48 o 
   0   4  10      140.37       92.91     21.56 o 
   1   4  10      384.90      408.57     21.92 o 
   2   4  10     1026.20     1019.94     51.02 o 
   3   4  10     1689.85     1632.34     56.28 o 
   4   4  10      257.14      316.39     33.57 o 
   5   4  10      558.39      555.36     43.24 o 
   6   4  10      438.85      459.13     50.98 o 
   7   4  10      301.24      283.34     48.92 o 
 -12   5  10      225.70      193.55     34.89 o 
 -11   5  10      294.72      303.03     36.48 o 
 -10   5  10      154.49      178.25     26.09 o 
  -9   5  10       29.78       28.92     18.30 o 
  -8   5  10        1.06       16.43     15.77 o 
  -7   5  10       35.60       23.23     14.43 o 
  -6   5  10      241.95      285.76     22.07 o 
  -5   5  10      913.57     1013.84     36.23 o 
  -4   5  10     1685.46     1653.72     38.20 o 
  -3   5  10      562.78      635.58     33.21 o 
  -2   5  10     2525.25     2345.91    119.43 o 
  -1   5  10     3233.55     3170.69     55.84 o 
   0   5  10     2218.74     2206.81     51.41 o 
   1   5  10     2366.18     2380.83     49.67 o 
   2   5  10     1294.92     1271.00     48.66 o 
   3   5  10      840.00      788.66     43.70 o 
   4   5  10      505.58      489.87     40.36 o 
   5   5  10      207.48      192.96     51.81 o 
   6   5  10       75.42       46.59     43.57 o 
 -11   6  10       90.85      103.16     29.54 o 
 -10   6  10      226.13      196.00     27.24 o 
  -9   6  10     1034.52      965.99     44.43 o 
  -8   6  10      431.02      519.28     33.88 o 
  -7   6  10      639.56      788.66     37.51 o 
  -6   6  10     1129.81     1130.44     39.99 o 
  -5   6  10     3156.09     2997.09     64.73 o 
  -4   6  10       42.85       20.89     19.55 o 
  -3   6  10     1448.45     1555.12     76.07 o 
  -2   6  10      356.18      403.72     37.28 o 
  -1   6  10     1183.61     1257.81     56.09 o 
   0   6  10       27.73       44.09     13.04 o 
   1   6  10      149.94      101.24     17.72 o 
   2   6  10       17.86       66.34     31.82 o 
   3   6  10       32.32       41.33     27.16 o 
   4   6  10        6.71       19.52     35.60 o 
   5   6  10      123.75       90.16     47.83 o 
 -11   7  10      408.89      528.33     57.05 o 
 -10   7  10      567.37      506.32     37.90 o 
  -9   7  10      366.38      407.39     37.99 o 
  -8   7  10      542.87      544.16     35.08 o 
  -7   7  10      240.01      214.07     27.53 o 
  -6   7  10      162.42      140.58     30.48 o 
  -5   7  10        5.74       -2.72     20.74 o 
  -4   7  10        0.05       -5.19     18.52 o 
  -3   7  10       15.15       20.36     20.11 o 
  -2   7  10       73.10        2.47     30.65 o 
  -1   7  10      893.62      925.10     78.48 o 
   0   7  10      801.38      934.45     52.52 o 
   1   7  10      521.69      585.58     48.19 o 
   2   7  10      476.15      499.81     48.80 o 
   3   7  10      409.30      347.31     60.34 o 
   4   7  10      512.28      664.24     81.64 o 
 -10   8  10       16.37        0.66     21.20 o 
  -9   8  10        1.66      -15.54     18.86 o 
  -8   8  10       58.62       91.06     33.47 o 
  -7   8  10      183.49      198.69     36.02 o 
  -6   8  10      497.08      458.63     71.33 o 
  -5   8  10      805.78      846.49     85.62 o 
  -4   8  10      437.18      363.94     63.36 o 
  -3   8  10      663.08      835.63     82.33 o 
  -2   8  10     1059.36     1260.87     92.63 o 
  -1   8  10      893.11      995.06     85.21 o 
   0   8  10      377.29      420.84     60.75 o 
   1   8  10      205.94       61.02     37.52 o 
   2   8  10      284.70      234.61     54.98 o 
   3   8  10      140.57       83.43     47.28 o 
 -10   9  10       76.89       59.10     45.90 o 
  -9   9  10      121.91      169.32     64.60 o 
  -8   9  10      172.26      120.67     55.25 o 
  -7   9  10      358.81      472.79     78.34 o 
  -6   9  10      247.51      243.95     57.86 o 
  -5   9  10      297.53      363.94     67.21 o 
  -4   9  10      404.59      460.83     73.12 o 
  -3   9  10      162.90       75.45     40.82 o 
  -2   9  10       29.75       54.70     41.09 o 
  -1   9  10        3.39       -1.92     34.22 o 
   0   9  10        5.95       42.74     35.18 o 
   1   9  10        3.78        6.46     36.56 o 
  -8  10  10        0.47       23.78     44.67 o 
  -7  10  10        0.75      -14.29     43.84 o 
  -6  10  10       10.13       25.01     43.29 o 
  -5  10  10       12.60       28.45     46.73 o 
  -4  10  10       15.76       39.17     46.18 o 
  -2  10  10      154.43      106.93     47.69 o 
  -1  10  10      248.98      295.49     63.36 o 
   1 -12  11      342.85      438.29     72.98 o 
   2 -12  11      130.18      153.24     48.93 o 
   3 -12  11      173.56      186.23     53.88 o 
   4 -12  11       81.81      119.98     47.69 o 
  -2 -11  11      243.52      123.28     49.34 o 
  -1 -11  11       76.43      149.81     51.13 o 
   0 -11  11      111.39       66.25     42.61 o 
   1 -11  11       65.00       43.16     36.70 o 
   2 -11  11       20.25       47.14     39.03 o 
   3 -11  11        1.61       -4.40     32.02 o 
   4 -11  11        3.94       16.29     23.86 o 
   5 -11  11        5.82       -6.60     32.44 o 
   6 -11  11       21.37       42.88     37.52 o 
  -4 -10  11      103.60      123.28     50.58 o 
  -3 -10  11       33.81      -14.43     34.50 o 
  -2 -10  11       35.91       -3.71     35.18 o 
  -1 -10  11       13.21       39.44     35.05 o 
   0 -10  11       68.06      117.10     41.37 o 
   1 -10  11      132.19       89.89     40.13 o 
   2 -10  11      394.20      432.66     58.82 o 
   3 -10  11      218.73      192.42     31.55 o 
   4 -10  11      164.09      141.57     34.57 o 
   5 -10  11      319.75      292.47     53.74 o 
   6 -10  11      228.36      153.79     45.35 o 
   7 -10  11      215.91      265.94     56.35 o 
  -5  -9  11      137.44       43.57     43.98 o 
  -4  -9  11      234.90      150.22     47.69 o 
  -3  -9  11      603.20      630.02     72.29 o 
  -2  -9  11      676.61      693.93     72.71 o 
  -1  -9  11      577.31      635.24     67.35 o 
   0  -9  11      845.75      766.08     70.78 o 
   1  -9  11     1005.41     1051.14     96.41 o 
   2  -9  11     1036.38     1097.80     98.06 o 
   3  -9  11      315.81      343.44     83.43 o 
   4  -9  11      140.86      102.94     35.87 o 
   5  -9  11      130.78       85.49     38.07 o 
   6  -9  11       49.38       36.42     32.44 o 
   7  -9  11        1.25       43.98     37.93 o 
   8  -9  11        0.13       36.42     36.42 o 
  -7  -8  11      385.07      464.82     75.45 o 
  -6  -8  11      518.84      461.38     69.41 o 
  -5  -8  11      452.29      501.65     69.54 o 
  -4  -8  11      594.25      615.86     70.23 o 
  -3  -8  11      186.53      139.50     42.06 o 
  -2  -8  11      270.52      320.23     51.26 o 
  -1  -8  11      256.39      228.62     28.95 o 
   0  -8  11       33.33       -0.55     17.67 o 
   1  -8  11        4.35       -5.97     19.65 o 
   2  -8  11       11.31        6.00     17.49 o 
   3  -8  11       28.60       21.48     17.96 o 
   4  -8  11      140.68      126.44     37.52 o 
   5  -8  11      121.60      139.09     39.31 o 
   6  -8  11       77.43      100.06     37.80 o 
   7  -8  11      373.47      302.78     54.70 o 
   8  -8  11      142.11      219.35     52.23 o 
   9  -8  11      158.48      135.79     50.30 o 
  -7  -7  11       91.96       44.01     28.15 o 
  -6  -7  11       42.14       51.41     30.55 o 
  -5  -7  11       18.80       88.65     37.38 o 
  -4  -7  11       12.20       -9.07     27.63 o 
  -3  -7  11       99.27       98.31     28.93 o 
  -2  -7  11      263.27      217.53     27.91 o 
  -1  -7  11      840.26      842.56     43.92 o 
   0  -7  11     1550.14     1629.94     59.62 o 
   1  -7  11     1575.14     1595.78     50.48 o 
   2  -7  11     1709.25     1882.07     56.05 o 
   3  -7  11     1081.42     1083.72     48.19 o 
   4  -7  11      951.40      898.85     70.51 o 
   5  -7  11      635.32      702.31     66.11 o 
   6  -7  11      546.19      611.19     65.70 o 
   7  -7  11      268.46      319.55     41.17 o 
   8  -7  11       89.27       89.14     30.77 o 
   9  -7  11       54.68       29.62     30.67 o 
  -8  -6  11      298.62      311.29     61.02 o 
  -7  -6  11      430.09      415.98     36.57 o 
  -6  -6  11     1395.54     1523.34     74.99 o 
  -5  -6  11      937.94      927.32     92.50 o 
  -4  -6  11     1266.56     1294.46     53.36 o 
  -3  -6  11     1751.17     1814.88     62.88 o 
  -2  -6  11     1072.78      986.73     83.70 o 
  -1  -6  11     1604.44     1732.05     50.21 o 
   0  -6  11      835.45      941.15     37.43 o 
   1  -6  11      951.52      894.72     36.82 o 
   2  -6  11      602.87      582.69     56.94 o 
   3  -6  11     1972.38     1881.86     63.77 o 
   4  -6  11       73.85       48.83     22.68 o 
   5  -6  11        1.32      -15.94     15.94 o 
   6  -6  11       90.56      106.05     51.33 o 
   7  -6  11        1.65      -10.44     21.62 o 
   8  -6  11      226.81      169.90     39.65 o 
   9  -6  11      107.05      141.40     36.85 o 
  -8  -5  11     1023.54     1018.21     57.45 o 
  -7  -5  11     1045.24     1099.41     66.64 o 
  -6  -5  11      906.69      964.23     40.13 o 
  -5  -5  11      708.75      704.91     37.93 o 
  -4  -5  11      362.80      406.70     29.64 o 
  -3  -5  11      193.29      235.18     37.45 o 
  -2  -5  11      186.60      185.52     19.95 o 
  -1  -5  11      167.19      173.08     18.99 o 
   0  -5  11      911.30      869.06     28.83 o 
   1  -5  11      948.70      907.44     29.65 o 
   2  -5  11      408.31      397.51     24.63 o 
   3  -5  11       18.12       16.82     12.58 o 
   4  -5  11     1065.60     1046.75     49.79 o 
   5  -5  11     1030.55      932.46     50.95 o 
   6  -5  11      975.60     1095.39     50.62 o 
   7  -5  11      665.48      685.80     45.82 o 
   8  -5  11      381.56      399.71     46.38 o 
   9  -5  11      178.56      161.60     37.15 o 
  -9  -4  11       94.46      137.58     64.73 o 
  -8  -4  11        0.90       12.10     16.26 o 
  -7  -4  11       19.28       11.57     16.98 o 
  -6  -4  11      172.95      158.58     20.98 o 
  -5  -4  11      700.44      681.60     46.56 o 
  -4  -4  11      964.62      946.56     27.86 o 
  -3  -4  11     3352.48     3453.00     55.34 o 
  -2  -4  11     3437.83     3520.32     55.53 o 
  -1  -4  11     2693.29     2649.70     46.19 o 
   0  -4  11     3036.28     2853.02     53.33 o 
   1  -4  11     2667.15     2631.70     45.97 o 
   2  -4  11     2434.73     2469.16     44.36 o 
   3  -4  11     1539.12     1606.05     57.70 o 
   4  -4  11      854.92      911.39     41.18 o 
   5  -4  11      410.51      438.83     34.02 o 
   6  -4  11      162.66      115.85     24.60 o 
   7  -4  11       97.79       87.14     24.42 o 
   8  -4  11        3.83       -2.48     27.21 o 
   9  -4  11       13.51       38.57     31.21 o 
  -9  -3  11      521.17      543.37     69.76 o 
  -8  -3  11     1368.39     1407.41     42.23 o 
  -7  -3  11     1800.78     1920.71     65.48 o 
  -6  -3  11     2884.69     2887.64     50.41 o 
  -5  -3  11     3761.24     3919.01     71.89 o 
  -4  -3  11     3352.66     3447.39     51.46 o 
  -3  -3  11     4088.76     4004.49     60.21 o 
  -2  -3  11     2977.91     3028.74     49.96 o 
  -1  -3  11     2028.10     1908.79     37.57 o 
   0  -3  11      492.32      535.90     20.86 o 
   1  -3  11      204.32      214.65     14.84 o 
   2  -3  11      310.36      260.89     16.53 o 
   3  -3  11       99.44       94.51     16.37 o 
   4  -3  11      301.99      302.14     24.92 o 
   5  -3  11      488.90      405.37     29.28 o 
   6  -3  11      303.94      284.60     31.29 o 
   7  -3  11      532.78      587.91     42.80 o 
   8  -3  11      565.60      480.18     79.85 o 
   9  -3  11      474.27      380.51     71.81 o 
 -11  -2  11      566.52      451.22     68.17 o 
 -10  -2  11      635.58      554.47     98.72 o 
  -9  -2  11      382.55      425.37     24.61 o 
  -8  -2  11      691.99      776.28     28.63 o 
  -7  -2  11      760.85      793.70     29.01 o 
  -6  -2  11      797.76      762.02     22.84 o 
  -5  -2  11      448.56      463.75     20.21 o 
  -4  -2  11        2.00       -2.77      7.65 o 
  -3  -2  11        1.61       -4.87      7.23 o 
  -2  -2  11       70.32       42.01      8.35 o 
  -1  -2  11      247.27      203.36     12.57 o 
   0  -2  11     1508.03     1403.14     28.15 o 
   1  -2  11     1656.35     1601.72     27.30 o 
   2  -2  11     2717.53     2752.24     39.33 o 
   3  -2  11     3200.01     3302.15     66.60 o 
   4  -2  11     2200.12     2231.58     55.73 o 
   5  -2  11     2429.82     2396.20     70.30 o 
   6  -2  11      557.03      592.30     40.13 o 
   7  -2  11      475.62      419.69     37.91 o 
   8  -2  11       46.59       70.27     28.54 o 
   9  -2  11      521.68      492.17     86.72 o 
 -11  -1  11       19.88       25.88     25.66 o 
 -10  -1  11       47.12       99.57     26.71 o 
  -9  -1  11      106.82       78.20     15.73 o 
  -8  -1  11      395.08      401.70     22.41 o 
  -7  -1  11      354.72      373.68     21.87 o 
  -6  -1  11     2716.47     2674.34     42.78 o 
  -5  -1  11     2334.65     2299.17     38.30 o 
  -4  -1  11     2733.48     2642.88     43.45 o 
  -3  -1  11     3192.56     3031.49     43.16 o 
  -2  -1  11     4867.07     4761.66     54.22 o 
  -1  -1  11     5270.29     5401.84     59.15 o 
   0  -1  11     2201.10     2171.21     34.32 o 
   1  -1  11     2253.15     2432.54     32.32 o 
   2  -1  11     1910.35     1943.41     40.34 o 
   3  -1  11      720.71      817.65     60.82 o 
   4  -1  11      350.27      363.69     26.27 o 
   5  -1  11       60.83       63.32     17.25 o 
   6  -1  11        4.26       -4.46     17.99 o 
   7  -1  11       11.04        3.59     29.75 o 
   8  -1  11       99.25      120.67     51.81 o 
   9  -1  11      202.62      124.38     63.22 o 
 -11   0  11      768.68      770.72     72.93 o 
 -10   0  11      689.98      720.35     41.65 o 
  -9   0  11     1854.65     1961.29     50.84 o 
  -8   0  11     2177.91     2153.10     42.67 o 
  -7   0  11     2568.68     2485.79     47.23 o 
  -6   0  11      220.69      241.48     18.68 o 
  -5   0  11     2796.65     2752.64     42.62 o 
  -4   0  11     1027.82      922.42     24.97 o 
  -3   0  11     1462.49     1499.39     28.99 o 
  -2   0  11      269.65      266.68     13.17 o 
  -1   0  11        5.32       10.43      5.97 o 
   0   0  11       37.58       34.91      7.40 o 
   1   0  11       21.39        6.94      6.72 o 
   2   0  11      529.62      453.72     24.77 o 
   3   0  11     1374.75     1308.20     39.93 o 
   4   0  11     1895.13     1816.95     58.23 o 
   5   0  11      888.61      827.27     42.01 o 
   6   0  11      964.65      994.00    103.01 o 
   7   0  11      358.69      353.88     52.04 o 
   8   0  11      208.37      248.63     65.28 o 
 -12   1  11      341.64      359.94     54.78 o 
 -11   1  11      351.96      296.44     37.56 o 
 -10   1  11      337.29      204.11     27.40 o 
  -9   1  11      703.40      647.15     37.21 o 
  -8   1  11      253.17      237.15     21.95 o 
  -7   1  11      615.97      587.75     33.62 o 
  -6   1  11      684.71      555.32     42.50 o 
  -5   1  11      372.02      354.90     20.12 o 
  -4   1  11     1148.35     1159.91     30.82 o 
  -3   1  11     1213.60     1164.36     35.31 o 
  -2   1  11     2429.49     2311.28     58.94 o 
  -1   1  11     3037.09     2951.45     47.37 o 
   0   1  11     2102.32     2077.50     43.16 o 
   1   1  11     2770.69     2621.47     44.54 o 
   2   1  11     3880.37     3799.47     69.79 o 
   3   1  11     2708.95     2726.17     59.11 o 
   4   1  11     1381.40     1349.29     55.53 o 
   5   1  11     1079.97     1013.22     65.78 o 
   6   1  11      649.47      665.70     61.68 o 
   7   1  11      170.95      164.38     53.74 o 
   8   1  11       21.55      -40.13     40.13 o 
 -12   2  11       58.27       61.05     27.88 o 
 -11   2  11       68.75       77.79     26.77 o 
 -10   2  11      420.27      398.30     33.45 o 
  -9   2  11      435.45      454.83     33.33 o 
  -8   2  11     2268.15     2151.97     50.08 o 
  -7   2  11     1459.67     1445.35     39.20 o 
  -6   2  11     1774.38     1733.69     41.42 o 
  -5   2  11     2823.55     2622.48     49.96 o 
  -4   2  11     4450.27     4151.72     71.20 o 
  -3   2  11     3282.93     3154.32     58.79 o 
  -2   2  11     1024.34      900.08     25.64 o 
  -1   2  11      413.74      402.10     14.65 o 
   0   2  11      583.21      582.76     17.99 o 
   1   2  11      308.60      342.21     18.84 o 
   2   2  11        2.73       -5.31     14.06 o 
   3   2  11       69.61       90.47     21.66 o 
   4   2  11       59.49      134.40     32.52 o 
   5   2  11       22.82        2.01     35.01 o 
   6   2  11       91.96       91.27     27.66 o 
   7   2  11      229.07      175.50     40.11 o 
   8   2  11      239.47      251.61     48.25 o 
 -12   3  11      336.07      326.44     40.61 o 
 -11   3  11      464.18      368.26     38.92 o 
 -10   3  11      884.42      784.41     42.47 o 
  -9   3  11     1516.67     1468.24     50.59 o 
  -8   3  11     1363.05     1327.23     45.52 o 
  -7   3  11     1048.89     1019.83     39.24 o 
  -6   3  11      570.07      501.27     22.83 o 
  -5   3  11      264.87      227.40     24.60 o 
  -4   3  11       17.51        5.92     10.59 o 
  -3   3  11       40.83       27.22     10.90 o 
  -2   3  11       75.76       75.11     13.17 o 
  -1   3  11       46.62       41.23      9.74 o 
   0   3  11     1728.58     1696.88     38.25 o 
   1   3  11     2276.59     2366.00     47.51 o 
   2   3  11     1489.44     1508.68     45.30 o 
   3   3  11      748.55      792.28     42.07 o 
   4   3  11      912.04      949.53     67.49 o 
   5   3  11      599.23      656.36     50.59 o 
   6   3  11      577.87      635.79     57.45 o 
   7   3  11      316.28      286.03     48.29 o 
 -12   4  11      149.85      163.07     32.93 o 
 -11   4  11       47.54       50.64     24.23 o 
 -10   4  11       29.11        5.31     18.26 o 
  -9   4  11       18.55       18.56     23.53 o 
  -8   4  11       53.76       80.84     19.42 o 
  -7   4  11      113.60      125.55     20.55 o 
  -6   4  11      474.37      519.28     24.06 o 
  -5   4  11     2807.41     2796.43     52.69 o 
  -4   4  11     2956.91     2835.20     58.79 o 
  -3   4  11     1930.65     1915.68     67.49 o 
  -2   4  11     2033.86     2077.01     52.49 o 
  -1   4  11     5291.19     5385.19    125.99 o 
   0   4  11     2492.72     2453.18     48.44 o 
   1   4  11     2109.46     2077.79     45.73 o 
   2   4  11      582.51      484.32     33.18 o 
   3   4  11      313.30      259.19     34.33 o 
   4   4  11      214.55      221.23     30.17 o 
   5   4  11       65.88       70.26     26.57 o 
   6   4  11        2.90       -9.30     28.29 o 
 -11   5  11      247.24      225.24     46.90 o 
 -10   5  11      466.59      435.46     34.83 o 
  -9   5  11      821.99      852.50     50.69 o 
  -8   5  11      868.93      893.02     54.59 o 
  -7   5  11      424.26      385.56     29.26 o 
  -6   5  11      837.12      900.95     41.46 o 
  -5   5  11     1642.04     1518.28     38.93 o 
  -4   5  11     1567.14     1586.28     38.64 o 
  -3   5  11     1009.99     1048.90     54.48 o 
  -2   5  11       41.55       -7.81     17.07 o 
  -1   5  11      661.05      626.38     43.49 o 
   0   5  11      146.38      136.22     20.31 o 
   1   5  11        3.98       20.05     15.47 o 
   2   5  11      124.75      107.24     25.45 o 
   3   5  11      177.29      202.30     52.45 o 
   4   5  11      182.97      239.08     37.33 o 
   5   5  11      243.28      299.20     62.26 o 
   6   5  11      163.10      180.87     54.56 o 
 -11   6  11      306.38      277.70     32.73 o 
 -10   6  11      173.05      160.38     29.38 o 
  -9   6  11      193.09      184.64     28.47 o 
  -8   6  11       14.30       40.26     18.54 o 
  -7   6  11      259.91      222.17     27.76 o 
  -6   6  11       93.30       65.89     20.13 o 
  -5   6  11        3.15        3.93     18.59 o 
  -4   6  11      677.17      743.51     49.40 o 
  -3   6  11       39.69       65.62     23.14 o 
  -2   6  11      332.53      366.05     37.96 o 
  -1   6  11     1313.71     1403.07    149.53 o 
   0   6  11     1333.23     1484.84     63.68 o 
   1   6  11      534.17      535.97     36.15 o 
   2   6  11      483.85      546.84     48.85 o 
   3   6  11      635.77      748.20     84.59 o 
   4   6  11      531.19      591.67     76.42 o 
   5   6  11      245.63      233.51     59.79 o 
 -11   7  11        8.56       44.80     34.24 o 
 -10   7  11      117.92      108.04     25.62 o 
  -9   7  11      127.13      161.07     26.76 o 
  -8   7  11      471.31      459.78     51.95 o 
  -7   7  11      484.35      559.73     67.66 o 
  -6   7  11      980.44     1170.22     63.09 o 
  -5   7  11      566.30      753.40     52.21 o 
  -4   7  11      640.84      697.10     62.19 o 
  -3   7  11      678.79      745.52     52.00 o 
  -2   7  11      615.57      604.59     69.82 o 
  -1   7  11      453.34      401.46     60.61 o 
   0   7  11      230.86      226.22     47.55 o 
   1   7  11       82.84       72.57     37.38 o 
   2   7  11      104.74       59.34     63.63 o 
   3   7  11       55.83       35.87     40.41 o 
   4   7  11        2.49        3.30     38.90 o 
 -10   8  11      173.04      220.17     31.25 o 
  -9   8  11      300.54      317.06     51.60 o 
  -8   8  11      329.96      401.69     82.67 o 
  -7   8  11      456.78      412.96     46.36 o 
  -6   8  11      249.33      376.08     58.89 o 
  -5   8  11      198.31      193.93     53.60 o 
  -4   8  11      177.00      153.93     50.03 o 
  -3   8  11       14.69       14.16     35.18 o 
  -2   8  11       14.62      -11.27     32.85 o 
  -1   8  11       84.81       90.43     40.41 o 
   0   8  11       55.12       17.18     33.95 o 
   2   8  11       85.73      108.85     45.22 o 
  -9   9  11        5.99       36.83     51.13 o 
  -8   9  11        8.67        8.66     45.63 o 
  -7   9  11       52.09       54.98     48.93 o 
  -6   9  11       63.54      106.65     52.23 o 
  -5   9  11       66.07       82.19     46.59 o 
  -4   9  11       94.47      197.91     56.90 o 
  -3   9  11      291.16      457.67     72.57 o 
  -2   9  11      491.04      487.36     74.35 o 
  -1   9  11      334.01      273.50     58.14 o 
  -8  10  11      194.84      285.32     71.74 o 
  -7  10  11      148.04      197.50     62.26 o 
  -6  10  11      295.24      260.31     67.48 o 
  -5  10  11      137.14      122.46     54.70 o 
  -4  10  11      203.16      250.69     66.93 o 
  -3  10  11      197.86      308.69     66.52 o 
  -2  10  11        2.29      -21.03     39.17 o 
  -1  10  11       28.16        2.61     39.03 o 
  -2 -11  12        8.76      -34.08     34.08 o 
  -1 -11  12       59.35       47.69     39.86 o 
   0 -11  12      125.55       77.10     42.74 o 
   1 -11  12      161.23      126.58     46.87 o 
   2 -11  12      231.18      220.45     54.15 o 
   3 -11  12      138.67      196.54     51.81 o 
   4 -11  12      144.71       58.55     40.13 o 
   5 -11  12      169.94      173.45     49.20 o 
  -4 -10  12      292.89      343.60     69.96 o 
  -3 -10  12      181.21      134.69     48.52 o 
  -2 -10  12      905.22      852.95     84.52 o 
  -1 -10  12      308.26      328.07     60.06 o 
   0 -10  12      383.19      370.95     59.79 o 
   1 -10  12      253.77      272.40     54.15 o 
   2 -10  12      255.38      289.13     65.56 o 
   3 -10  12       81.96      103.27     27.41 o 
   4 -10  12       13.80       48.52     34.63 o 
   5 -10  12        8.61       21.58     33.67 o 
   6 -10  12        0.42       30.37     35.32 o 
   7 -10  12        4.66       44.53     39.17 o 
  -5  -9  12      275.61      233.78     58.00 o 
  -4  -9  12      139.35      142.25     48.52 o 
  -3  -9  12       55.86       55.39     36.42 o 
  -2  -9  12      148.98      227.19     49.75 o 
  -1  -9  12       53.54       64.73     36.70 o 
   0  -9  12       19.22       33.92     21.15 o 
   1  -9  12       17.18       12.95     20.64 o 
   2  -9  12      145.99      113.10     26.12 o 
   3  -9  12       54.58       82.49     24.56 o 
   4  -9  12      117.48      173.04     44.26 o 
   5  -9  12      216.59      273.78     53.88 o 
   6  -9  12      347.41      267.87     53.88 o 
   7  -9  12       90.99      161.90     49.75 o 
   8  -9  12      218.93      237.08     56.35 o 
  -6  -8  12        0.94        1.68     30.81 o 
  -5  -8  12      198.20      135.10     46.59 o 
  -4  -8  12      157.36      101.29     41.37 o 
  -3  -8  12      462.37      407.92     59.51 o 
  -2  -8  12      779.36      776.67     71.88 o 
  -1  -8  12      763.52      792.96     47.10 o 
   0  -8  12     1073.25     1039.00     95.25 o 
   1  -8  12     1148.90     1106.43     52.35 o 
   2  -8  12      342.99      396.84     52.16 o 
   3  -8  12      346.87      403.91     35.56 o 
   4  -8  12      379.70      380.84     52.64 o 
   5  -8  12      375.22      400.77     58.00 o 
   6  -8  12       25.17       18.97     31.06 o 
   7  -8  12      119.31       90.57     41.78 o 
   8  -8  12        9.13       23.23     38.48 o 
  -7  -7  12      555.61      629.40     78.64 o 
  -6  -7  12      593.31      552.19     55.80 o 
  -5  -7  12     1451.32     1471.62     74.79 o 
  -4  -7  12     1188.11     1189.67     84.80 o 
  -3  -7  12     1322.10     1409.14     58.75 o 
  -2  -7  12     1190.53     1159.23     56.14 o 
  -1  -7  12      533.52      505.93     37.76 o 
   0  -7  12      985.33      936.57     46.99 o 
   1  -7  12      577.18      616.26     46.52 o 
   2  -7  12      201.42      163.26     31.19 o 
   3  -7  12        0.42        6.32     16.25 o 
   4  -7  12       90.25      171.94     38.90 o 
   5  -7  12      179.00      187.05     44.39 o 
   6  -7  12      180.73      145.55     43.29 o 
   7  -7  12      117.89       73.40     33.26 o 
   8  -7  12      112.05      122.24     34.97 o 
   9  -7  12      175.82      181.45     41.31 o 
  -8  -6  12      531.23      477.26     48.42 o 
  -7  -6  12      279.03      354.29     40.42 o 
  -6  -6  12      724.44      750.04    103.15 o 
  -5  -6  12      228.71      241.41     28.28 o 
  -4  -6  12      154.35      148.62     52.10 o 
  -3  -6  12       23.20       13.50     16.80 o 
  -2  -6  12      259.74      295.42     31.04 o 
  -1  -6  12        4.73        6.58     14.94 o 
   0  -6  12     1219.07     1195.30     43.39 o 
   1  -6  12      518.28      549.02     37.37 o 
   2  -6  12     1708.26     1593.00     84.46 o 
   3  -6  12       22.30       37.16     14.70 o 
   4  -6  12     1861.28     1828.27     67.30 o 
   5  -6  12     1505.85     1570.35     72.77 o 
   6  -6  12      951.98     1021.21     59.17 o 
   7  -6  12      283.67      252.45     39.10 o 
   8  -6  12      187.71      222.92     40.23 o 
   9  -6  12       85.63       32.60     31.30 o 
  -9  -5  12        0.33        2.75     55.94 o 
  -8  -5  12       94.30       50.35     29.77 o 
  -7  -5  12       91.62       88.36     27.80 o 
  -6  -5  12      286.97      363.80     43.25 o 
  -5  -5  12      645.85      669.97     38.28 o 
  -4  -5  12     1118.58     1166.51     44.56 o 
  -3  -5  12     1845.98     1838.09     54.22 o 
  -2  -5  12     2583.28     2513.19     61.82 o 
  -1  -5  12     1495.83     1465.26     59.89 o 
   0  -5  12     2049.10     2037.68     53.18 o 
   1  -5  12     1467.01     1540.68     39.97 o 
   2  -5  12     1387.26     1468.49     39.76 o 
   3  -5  12     1142.71     1216.38     52.12 o 
   4  -5  12      330.15      276.04     39.44 o 
   5  -5  12       74.18       85.16     24.52 o 
   6  -5  12       15.76        0.38     20.62 o 
   7  -5  12       19.40       12.28     21.51 o 
   8  -5  12        7.09       48.73     28.93 o 
   9  -5  12       43.54       20.40     30.47 o 
  -9  -4  12      690.56      630.66     64.55 o 
  -8  -4  12     1160.38     1140.41     47.44 o 
  -7  -4  12     1449.26     1500.70     57.11 o 
  -6  -4  12     1222.40     1335.46     45.29 o 
  -5  -4  12     1299.77     1272.75     41.70 o 
  -4  -4  12     2055.54     1979.16     46.45 o 
  -3  -4  12      758.83      715.49     25.62 o 
  -2  -4  12      990.61      960.58     37.15 o 
  -1  -4  12      393.68      454.51     21.10 o 
   0  -4  12        8.45       26.17      9.52 o 
   1  -4  12      407.87      381.22     24.27 o 
   2  -4  12      207.65      209.05     20.64 o 
   3  -4  12       68.45       65.67     52.43 o 
   4  -4  12      376.56      343.78     41.81 o 
   5  -4  12      869.98      949.05     52.52 o 
   6  -4  12      883.16      822.59    112.45 o 
   7  -4  12      566.94      553.11     49.32 o 
   8  -4  12      296.42      310.77     43.12 o 
   9  -4  12      260.62      210.23     42.82 o 
 -10  -3  12      243.51      215.37     58.55 o 
  -9  -3  12      185.35      165.34     25.37 o 
  -8  -3  12      216.32      206.96     22.12 o 
  -7  -3  12      378.79      393.90     27.11 o 
  -6  -3  12        0.88       18.30     11.25 o 
  -5  -3  12        0.78        3.02     11.70 o 
  -4  -3  12      226.36      214.09     22.42 o 
  -3  -3  12      737.79      704.12     23.51 o 
  -2  -3  12      965.67      943.03     27.86 o 
  -1  -3  12      869.79      876.83     26.71 o 
   0  -3  12     1660.54     1533.90     34.86 o 
   1  -3  12     3520.25     3469.20     55.73 o 
   2  -3  12     2533.18     2594.42     49.79 o 
   3  -3  12     2169.46     2206.35     61.57 o 
   4  -3  12     1402.14     1455.81     73.17 o 
   5  -3  12      729.68      777.89     44.57 o 
   6  -3  12      500.58      531.27     40.24 o 
   7  -3  12      274.11      238.99     33.54 o 
   8  -3  12       91.69       50.34     28.51 o 
   9  -3  12       27.10       21.37     38.90 o 
 -11  -2  12       20.75       66.93     49.75 o 
 -10  -2  12      312.15      315.52     32.81 o 
  -9  -2  12      163.64      170.85     19.34 o 
  -8  -2  12      680.21      706.98     31.07 o 
  -7  -2  12     1787.20     1740.04     44.89 o 
  -6  -2  12     2381.95     2407.62     46.29 o 
  -5  -2  12      972.57     1023.79     26.39 o 
  -4  -2  12     5274.78     5292.37     82.04 o 
  -3  -2  12     3216.04     3391.36     51.56 o 
  -2  -2  12     3043.15     3078.20     48.10 o 
  -1  -2  12     1497.40     1549.46     32.08 o 
   0  -2  12     2738.74     2809.93     44.96 o 
   1  -2  12      695.11      641.66     20.27 o 
   2  -2  12      941.65     1000.27     27.92 o 
   3  -2  12      322.00      349.98     25.38 o 
   4  -2  12      589.95      549.84     31.57 o 
   5  -2  12       42.11       30.92     15.92 o 
   6  -2  12       78.92       53.19     21.48 o 
   7  -2  12       48.50       38.35     23.18 o 
   8  -2  12      570.86      610.97     55.18 o 
   9  -2  12       94.70      134.28     63.91 o 
 -11  -1  12      964.21     1004.40     57.31 o 
 -10  -1  12      566.08      527.75     38.33 o 
  -9  -1  12     1035.64     1001.68     33.40 o 
  -8  -1  12      924.31      902.18     32.74 o 
  -7  -1  12     2843.26     2889.44     52.93 o 
  -6  -1  12       61.99       59.50     13.29 o 
  -5  -1  12      470.15      496.22     20.38 o 
  -4  -1  12       24.59       18.81     11.63 o 
  -3  -1  12      222.26      249.50     15.88 o 
  -2  -1  12      178.36      212.87     14.67 o 
  -1  -1  12       40.87       51.36      9.73 o 
   0  -1  12       28.53        9.38      7.48 o 
   1  -1  12      623.66      600.33     17.97 o 
   2  -1  12     1213.87     1090.63     47.00 o 
   3  -1  12     1803.85     1715.41     47.44 o 
   4  -1  12     1528.05     1568.52     47.34 o 
   5  -1  12      837.94      921.99     46.43 o 
   6  -1  12      457.65      480.06     38.55 o 
   7  -1  12      540.58      544.40     62.14 o 
   8  -1  12      134.88      159.57     61.02 o 
 -11   0  12      204.73      195.57     33.27 o 
 -10   0  12      117.42       48.20     21.65 o 
  -9   0  12       28.66       23.83     14.75 o 
  -8   0  12      406.03      389.06     42.39 o 
  -7   0  12      284.34      294.31     20.81 o 
  -6   0  12     1399.54     1402.86     34.58 o 
  -5   0  12     2592.40     2598.83     42.59 o 
  -4   0  12     1918.35     1718.05     45.35 o 
  -3   0  12     7708.53     7505.65     87.88 o 
  -2   0  12     3408.50     3143.64     48.59 o 
  -1   0  12     4106.36     3964.05     51.44 o 
   0   0  12     3139.75     3171.79     77.11 o 
   1   0  12     2333.89     2355.29     43.52 o 
   2   0  12     3238.26     3277.64     65.57 o 
   3   0  12     2413.85     2486.96     58.05 o 
   4   0  12      579.33      562.54     31.47 o 
   5   0  12      181.94      199.92     51.33 o 
   6   0  12      197.12       96.68     36.40 o 
   7   0  12       25.97       47.55     46.18 o 
   8   0  12       37.74       18.83     47.14 o 
 -11   1  12      103.28       69.25     26.97 o 
 -10   1  12      326.12      328.57     32.31 o 
  -9   1  12      550.58      540.62     31.23 o 
  -8   1  12     1759.97     1741.95     45.67 o 
  -7   1  12     1680.66     1584.17     46.42 o 
  -6   1  12      874.11      847.22     45.25 o 
  -5   1  12     2254.61     2106.04     48.64 o 
  -4   1  12     3512.18     3265.93     56.28 o 
  -3   1  12     4733.46     4474.09     67.78 o 
  -2   1  12     1175.36     1119.17     46.22 o 
  -1   1  12      316.14      317.79     18.06 o 
   0   1  12      207.28      192.50     13.90 o 
   1   1  12       19.60        4.45      9.74 o 
   2   1  12       40.70       33.29     13.67 o 
   3   1  12      237.60      249.78     32.70 o 
   4   1  12      206.86      163.05     36.13 o 
   5   1  12      208.29      155.77     38.73 o 
   6   1  12      188.37      175.08     67.41 o 
   7   1  12      480.50      523.78     83.84 o 
   8   1  12      284.28      375.82     58.62 o 
 -11   2  12      443.10      502.89     52.74 o 
 -10   2  12      421.28      355.09     52.27 o 
  -9   2  12      821.68      750.58     40.09 o 
  -8   2  12      453.72      417.48     26.94 o 
  -7   2  12      313.31      285.37     25.15 o 
  -6   2  12        6.70       -0.11     11.33 o 
  -5   2  12       20.94       14.62     10.99 o 
  -4   2  12        4.14       -8.76      8.76 o 
  -3   2  12        7.48       -8.89      8.89 o 
  -2   2  12      236.74      264.16     19.58 o 
  -1   2  12     1447.85     1420.20     34.59 o 
   0   2  12      962.12      965.59     25.39 o 
   1   2  12     1857.99     1900.97     44.04 o 
   2   2  12     2100.24     2180.06     67.00 o 
   3   2  12     1501.33     1588.39     59.52 o 
   4   2  12      707.82      827.71     59.95 o 
   5   2  12      610.68      560.46     48.60 o 
   6   2  12      703.68      744.81     61.14 o 
   7   2  12      239.56      137.29     37.94 o 
 -12   3  12        3.77       34.77     46.45 o 
 -11   3  12       13.77        1.51     22.84 o 
 -10   3  12       19.54       14.94     18.76 o 
  -9   3  12      233.00      248.47     27.67 o 
  -8   3  12      612.92      671.83     32.36 o 
  -7   3  12      591.03      590.18     29.13 o 
  -6   3  12     1120.43      977.33     42.71 o 
  -5   3  12     3181.59     3012.24     62.49 o 
  -4   3  12     3090.79     2982.37     60.61 o 
  -3   3  12     1219.45     1180.96     36.56 o 
  -2   3  12     1690.76     1657.87     51.00 o 
  -1   3  12     3087.20     2903.94     70.62 o 
   0   3  12     1874.43     1766.56     44.12 o 
   1   3  12      340.34      311.85     23.60 o 
   2   3  12      173.91      130.45     19.57 o 
   3   3  12       15.51       35.94     17.79 o 
   4   3  12       86.56       91.51     24.06 o 
   5   3  12        0.40       26.18     21.78 o 
   6   3  12        9.74        6.15     27.75 o 
   7   3  12       57.64       17.14     63.98 o 
 -11   4  12      621.01      597.68     42.11 o 
 -10   4  12      541.52      499.99     50.86 o 
  -9   4  12     1092.27     1044.62     46.10 o 
  -8   4  12      811.17      808.30     40.36 o 
  -7   4  12      144.91      177.03     19.85 o 
  -6   4  12     1176.66     1094.62     37.84 o 
  -5   4  12      834.83      731.98     37.11 o 
  -4   4  12      795.22      729.75     71.65 o 
  -3   4  12       12.32        6.99     12.02 o 
  -2   4  12     2450.53     2489.77    137.85 o 
  -1   4  12      466.98      463.29     39.73 o 
   0   4  12       42.59       41.84     17.35 o 
   1   4  12      689.41      714.74     33.83 o 
   2   4  12        7.78       16.56     17.64 o 
   3   4  12      831.87      812.24     45.45 o 
   4   4  12      244.99      269.33     34.19 o 
   5   4  12      385.45      449.69     50.84 o 
   6   4  12      429.61      412.42     63.84 o 
 -11   5  12      188.04      151.77     31.90 o 
 -10   5  12      111.25       45.41     21.94 o 
  -9   5  12       40.92       16.98     20.57 o 
  -8   5  12       12.62       -5.19     15.90 o 
  -7   5  12       19.83       -4.26     16.22 o 
  -6   5  12      300.71      351.97     30.94 o 
  -5   5  12      418.12      444.60     24.91 o 
  -4   5  12     1523.16     1570.10     66.83 o 
  -3   5  12      101.17      102.01     42.67 o 
  -2   5  12      481.20      488.38     41.78 o 
  -1   5  12     1937.44     2138.92     76.59 o 
   0   5  12     1764.48     1753.56     69.49 o 
   1   5  12      546.79      694.77     39.06 o 
   2   5  12      484.72      503.15     37.10 o 
   3   5  12      463.25      477.10     39.44 o 
   4   5  12      386.72      290.78     36.30 o 
   5   5  12      201.90      148.43     49.89 o 
 -11   6  12      160.55      150.52     29.20 o 
 -10   6  12      219.25      279.37     31.56 o 
  -9   6  12      455.27      525.93     38.06 o 
  -8   6  12      724.96      811.79     42.63 o 
  -7   6  12      369.97      461.07     36.45 o 
  -6   6  12      548.60      617.15     38.85 o 
  -5   6  12     1310.79     1268.61     94.21 o 
  -4   6  12      994.94      949.37     57.14 o 
  -3   6  12      292.34      343.59     62.05 o 
  -2   6  12      378.09      437.20     42.35 o 
  -1   6  12      135.93      158.10     29.70 o 
   0   6  12       38.08       45.10     22.65 o 
   1   6  12       31.75       37.38     34.08 o 
   2   6  12       56.64       28.58     26.01 o 
   3   6  12        3.99       13.24     26.85 o 
   4   6  12       84.16       72.02     43.02 o 
 -10   7  12      314.58      312.45     42.69 o 
  -9   7  12      269.21      329.61     33.09 o 
  -8   7  12      315.60      355.64     35.60 o 
  -7   7  12      285.14      289.05     41.09 o 
  -6   7  12      107.33      136.74     32.10 o 
  -5   7  12       26.25        4.51     22.65 o 
  -4   7  12        1.11      -31.17     38.48 o 
  -3   7  12       38.89       57.94     46.45 o 
  -2   7  12      214.46      213.03     52.78 o 
  -1   7  12      348.37      278.04     55.39 o 
   0   7  12      257.07      348.96     57.04 o 
   2   7  12      261.55      256.87     55.11 o 
   3   7  12      358.08      427.44     70.23 o 
 -10   8  12        0.64      -21.77     21.77 o 
  -9   8  12        2.19      -13.17     35.39 o 
  -8   8  12       45.50       86.84     32.92 o 
  -7   8  12       59.55       66.70     40.48 o 
  -6   8  12      174.25      260.14     40.09 o 
  -5   8  12      308.65      338.79     67.76 o 
  -4   8  12      380.53      559.24     77.93 o 
  -3   8  12      459.06      578.76     76.42 o 
  -2   8  12      590.47      649.81     78.75 o 
  -1   8  12      396.51      504.68     70.92 o 
  -9   9  12       96.78       73.67     57.45 o 
  -8   9  12      156.62      146.10     60.20 o 
  -7   9  12      175.17      195.99     62.67 o 
  -6   9  12      232.22      269.24     67.21 o 
  -5   9  12       86.13      185.13     57.45 o 
  -4   9  12      165.86      152.14     57.72 o 
  -3   9  12       86.04       13.88     38.62 o 
  -2   9  12        1.73       17.04     38.21 o 
  -1   9  12        0.16      -15.26     38.07 o 
  -7  10  12        0.77      -44.67     44.67 o 
  -6  10  12        1.32       -1.51     40.27 o 
  -5  10  12       21.01       15.94     47.42 o 
  -4  10  12        7.80       40.54     51.68 o 
  -3  10  12      113.94      104.04     55.80 o 
  -1 -11  13      138.83      149.53     52.91 o 
   0 -11  13       42.16       61.57     42.61 o 
   1 -11  13       53.68       25.43     40.68 o 
   2 -11  13       26.61       16.49     38.35 o 
   3 -11  13        8.57       11.25     25.41 o 
   4 -11  13        5.33      -12.09     32.99 o 
   5 -11  13        2.77      -14.29     32.02 o 
  -3 -10  13       25.93       15.12     38.35 o 
  -2 -10  13        1.05       27.08     39.86 o 
  -1 -10  13        3.90       78.07     39.03 o 
   0 -10  13       77.52       92.36     42.61 o 
   1 -10  13      172.33      189.39     49.34 o 
   2 -10  13      224.32      296.05     37.50 o 
   3 -10  13      281.07      289.41     44.53 o 
   4 -10  13      199.44      161.63     45.49 o 
   5 -10  13      189.80      224.85     54.43 o 
   6 -10  13      157.27      281.34     57.45 o 
  -5  -9  13      117.45       46.32     43.71 o 
  -4  -9  13      140.43      122.32     48.93 o 
  -3  -9  13      307.55      315.97     59.51 o 
  -2  -9  13      569.73      673.31     74.22 o 
  -1  -9  13      638.34      706.85     72.29 o 
   0  -9  13      650.57      690.24     47.35 o 
   1  -9  13      458.19      437.08     71.95 o 
   2  -9  13      415.96      495.66     42.03 o 
   3  -9  13      303.62      310.63     36.49 o 
   4  -9  13      147.09       97.72     35.60 o 
   5  -9  13       99.45      170.97     47.00 o 
   6  -9  13       42.57        2.20     32.85 o 
   7  -9  13        0.85        8.25     35.60 o 
  -6  -8  13      528.45      549.32     83.49 o 
  -5  -8  13      559.93      525.29     56.15 o 
  -4  -8  13      306.99      306.63     57.17 o 
  -3  -8  13      417.53      414.38     60.89 o 
  -2  -8  13      182.49      149.93     43.43 o 
  -1  -8  13      213.70      199.64     30.39 o 
   0  -8  13      263.88      311.17     34.58 o 
   1  -8  13        2.13       24.31     19.95 o 
   2  -8  13        3.15       -3.38     17.87 o 
   3  -8  13       44.85       48.15     21.53 o 
   4  -8  13       51.73       32.71     31.89 o 
   5  -8  13      668.59      614.90     69.13 o 
   6  -8  13       17.35       29.82     36.56 o 
   7  -8  13      221.42      212.21     52.36 o 
   8  -8  13       90.78       89.75     45.63 o 
  -7  -7  13      126.97       91.76     33.39 o 
  -6  -7  13       77.29       16.89     31.43 o 
  -5  -7  13       30.13      -24.15     24.15 o 
  -4  -7  13        9.85       13.47     30.37 o 
  -3  -7  13      175.53      221.20     31.33 o 
  -2  -7  13      376.74      438.38     44.60 o 
  -1  -7  13      420.22      445.29     37.53 o 
   0  -7  13      949.90      915.88     47.33 o 
   1  -7  13      742.52      847.00     47.62 o 
   2  -7  13      781.49      868.27     81.71 o 
   3  -7  13      517.17      566.80     59.24 o 
   4  -7  13      889.79     1090.17     77.10 o 
   5  -7  13      908.31      938.43     78.48 o 
   6  -7  13      282.52      288.48     52.78 o 
   7  -7  13      152.41      113.89     42.13 o 
   8  -7  13       44.85       62.70     33.18 o 
  -8  -6  13      234.08      190.72     39.21 o 
  -7  -6  13      249.27      241.84     36.71 o 
  -6  -6  13      421.82      470.59     42.90 o 
  -5  -6  13     1049.60     1181.81     67.19 o 
  -4  -6  13     1197.17     1197.31     51.14 o 
  -3  -6  13     1462.95     1521.70     65.08 o 
  -2  -6  13     1856.27     1896.07     66.10 o 
  -1  -6  13      871.42      972.89     46.77 o 
   0  -6  13     1223.77     1237.93     52.43 o 
   1  -6  13     1112.56     1221.06     45.08 o 
   2  -6  13      428.60      455.51     48.41 o 
   3  -6  13      463.78      533.58     40.13 o 
   4  -6  13       25.97       16.26     20.61 o 
   5  -6  13        6.47        0.20     20.53 o 
   6  -6  13       35.26       82.21     27.78 o 
   7  -6  13        1.95       -3.83     24.48 o 
   8  -6  13       26.93       29.95     29.16 o 
  -9  -5  13      642.58      663.20     65.81 o 
  -8  -5  13      633.45      578.63     48.55 o 
  -7  -5  13      832.96      827.15     46.16 o 
  -6  -5  13      608.37      638.83     37.16 o 
  -5  -5  13      692.85      723.73     54.68 o 
  -4  -5  13      277.66      292.23     34.87 o 
  -3  -5  13       48.04       27.58     18.84 o 
  -2  -5  13        0.66       -7.91     12.73 o 
  -1  -5  13       59.39       65.23     14.92 o 
   0  -5  13      316.65      333.50     20.31 o 
   1  -5  13      197.67      162.09     15.88 o 
   2  -5  13      613.25      561.90     29.21 o 
   3  -5  13      269.07      258.34     31.31 o 
   4  -5  13      590.78      557.51     42.32 o 
   5  -5  13     1058.65     1225.88     60.32 o 
   6  -5  13      590.14      589.70     49.77 o 
   7  -5  13      251.28      203.39     38.56 o 
   8  -5  13      241.08      235.24     41.17 o 
   9  -5  13      133.02      139.23     50.30 o 
  -9  -4  13      101.30       86.09     26.75 o 
  -8  -4  13        0.46       24.49     19.88 o 
  -7  -4  13       38.08       54.36     20.25 o 
  -6  -4  13       19.30       33.50     16.59 o 
  -5  -4  13      244.81      216.14     22.94 o 
  -4  -4  13     1218.15     1239.06     37.89 o 
  -3  -4  13      891.91      882.29     32.18 o 
  -2  -4  13     2134.82     2143.67     44.15 o 
  -1  -4  13     2702.86     2587.08     48.69 o 
   0  -4  13     3730.20     3725.69     60.79 o 
   1  -4  13     2303.71     2348.43     46.09 o 
   2  -4  13     1995.42     2136.87     43.83 o 
   3  -4  13     1317.14     1396.83     57.32 o 
   4  -4  13      668.07      647.19     96.07 o 
   5  -4  13      444.33      471.91     37.69 o 
   6  -4  13      248.15      190.61     30.53 o 
   7  -4  13       24.95       -4.06     25.46 o 
   8  -4  13       26.83       34.60     29.24 o 
   9  -4  13        3.05      -25.01     37.38 o 
 -10  -3  13      293.82      276.48     50.91 o 
  -9  -3  13      531.07      549.41     35.13 o 
  -8  -3  13      914.39      885.03     37.44 o 
  -7  -3  13     1709.85     1835.70     43.32 o 
  -6  -3  13     2020.75     2197.39     53.52 o 
  -5  -3  13     3110.94     3157.92     58.56 o 
  -4  -3  13     1520.86     1605.49     39.28 o 
  -3  -3  13     2504.68     2429.51     44.05 o 
  -2  -3  13     1954.60     1930.56     41.24 o 
  -1  -3  13     1902.58     1859.88     40.14 o 
   0  -3  13      187.67      238.38     17.14 o 
   1  -3  13      190.29      237.56     18.16 o 
   2  -3  13       24.92        2.74     15.98 o 
   3  -3  13      102.02       89.19     20.18 o 
   4  -3  13      282.87      198.71     44.19 o 
   5  -3  13      449.29      378.61     34.42 o 
   6  -3  13      275.70      298.84     34.93 o 
   7  -3  13      254.79      319.90     54.36 o 
   8  -3  13      169.45      190.25     39.08 o 
 -10  -2  13      424.26      434.80     30.14 o 
  -9  -2  13      347.42      347.80     24.04 o 
  -8  -2  13      808.27      822.57     34.27 o 
  -7  -2  13     1040.34     1016.24     33.57 o 
  -6  -2  13       88.86       71.25     14.66 o 
  -5  -2  13      235.06      209.65     18.62 o 
  -4  -2  13       66.14       80.53     12.14 o 
  -3  -2  13       35.91       41.40     10.54 o 
  -2  -2  13        7.03        5.24      8.33 o 
  -1  -2  13       20.13       11.41      8.76 o 
   0  -2  13      649.10      649.87     33.13 o 
   1  -2  13     2100.40     2033.05     36.12 o 
   2  -2  13     2076.39     2079.18     59.00 o 
   3  -2  13     2137.14     2103.42     61.33 o 
   4  -2  13      563.18      636.52     39.07 o 
   5  -2  13     1048.65      962.15     84.73 o 
   6  -2  13      466.77      510.53     41.13 o 
   7  -2  13      726.88      716.36     55.36 o 
   8  -2  13       15.34      116.55     56.21 o 
 -11  -1  13       29.16       28.37     26.38 o 
 -10  -1  13        7.80      -14.37     17.64 o 
  -9  -1  13       41.70       69.23     15.99 o 
  -8  -1  13      256.69      247.62     21.65 o 
  -7  -1  13      463.76      505.08     26.04 o 
  -6  -1  13     1227.17     1206.28     33.39 o 
  -5  -1  13     3732.53     3556.74     56.23 o 
  -4  -1  13     2258.31     2206.69     41.94 o 
  -3  -1  13     3838.26     3912.15     67.90 o 
  -2  -1  13     1669.53     1704.71     35.22 o 
  -1  -1  13     2349.05     2518.40     48.36 o 
   0  -1  13     2479.58     2495.55     42.75 o 
   1  -1  13     2550.98     2488.11     40.44 o 
   2  -1  13     2793.57     2633.51     66.85 o 
   3  -1  13      805.91      876.15     41.61 o 
   4  -1  13       65.56       71.98     20.28 o 
   5  -1  13       15.71       24.03     19.48 o 
   6  -1  13       12.25       23.29     20.41 o 
   7  -1  13       32.26       58.27     48.38 o 
   8  -1  13       84.89       79.16     57.31 o 
 -11   0  13      425.52      479.39     44.64 o 
 -10   0  13      304.72      311.20     32.60 o 
  -9   0  13     1103.56     1180.10     55.00 o 
  -8   0  13     1002.06      939.09     46.42 o 
  -7   0  13     3400.15     3298.22     58.12 o 
  -6   0  13      218.90      190.31     17.20 o 
  -5   0  13     1392.94     1340.89     33.17 o 
  -4   0  13     1184.90     1141.47     32.23 o 
  -3   0  13     2214.43     2160.14     64.67 o 
  -2   0  13      106.61      102.64     12.14 o 
  -1   0  13       48.46       52.42     10.68 o 
   0   0  13       66.98       54.73     10.93 o 
   1   0  13      169.52      158.59     18.56 o 
   2   0  13      183.37      168.39     27.64 o 
   3   0  13      282.52      247.92     23.72 o 
   4   0  13      280.18      302.24     33.69 o 
   5   0  13      388.87      501.63     54.30 o 
   6   0  13      388.99      416.48     55.94 o 
   7   0  13      574.28      627.82     91.81 o 
   8   0  13      246.17      325.73     81.91 o 
 -11   1  13      373.82      300.43     38.09 o 
 -10   1  13      247.31      245.74     29.30 o 
  -9   1  13      469.34      374.49     27.75 o 
  -8   1  13       15.87       18.86     14.89 o 
  -7   1  13      105.88       73.31     19.34 o 
  -6   1  13        0.59        0.93     13.00 o 
  -5   1  13       68.40       86.48     20.19 o 
  -4   1  13      261.65      295.93     21.91 o 
  -3   1  13      793.64      744.57     30.36 o 
  -2   1  13     1021.07      987.70     33.41 o 
  -1   1  13     1557.79     1460.92     36.73 o 
   0   1  13     2516.32     2438.45     52.17 o 
   1   1  13     2672.16     2705.27     70.57 o 
   2   1  13     1320.46     1517.41     44.73 o 
   3   1  13     1393.08     1431.23     57.66 o 
   4   1  13      944.78      967.19     80.06 o 
   5   1  13      555.06      626.84     64.05 o 
   6   1  13      237.10      200.25     61.16 o 
   7   1  13      124.65      135.24     57.17 o 
 -11   2  13       14.17       22.99     22.51 o 
 -10   2  13      246.52      263.24     31.11 o 
  -9   2  13      402.45      343.16     27.13 o 
  -8   2  13     1430.54     1389.47     44.91 o 
  -7   2  13     1347.88     1290.65     43.96 o 
  -6   2  13     1141.98     1242.21     45.98 o 
  -5   2  13     1735.58     1722.76     46.07 o 
  -4   2  13     2556.50     2373.90    121.49 o 
  -3   2  13     1901.63     1703.76     57.73 o 
  -2   2  13     1365.27     1199.79     80.54 o 
  -1   2  13      978.87      985.18     56.87 o 
   0   2  13      298.11      297.41     21.29 o 
   1   2  13       48.84       26.04     15.84 o 
   2   2  13        5.99       -2.08     16.88 o 
   3   2  13        3.18      -24.53     24.53 o 
   4   2  13        3.14        8.97     18.98 o 
   5   2  13       35.78       43.87     23.66 o 
   6   2  13      130.34      175.17     37.84 o 
   7   2  13      168.33      190.99     43.08 o 
 -11   3  13      506.25      429.85     37.81 o 
 -10   3  13      817.70      779.14     44.22 o 
  -9   3  13      870.80      799.30     43.03 o 
  -8   3  13      711.67      733.83     49.25 o 
  -7   3  13      305.33      337.57     25.29 o 
  -6   3  13      275.77      241.97     26.12 o 
  -5   3  13      562.70      522.13     28.65 o 
  -4   3  13      442.79      435.13     26.30 o 
  -3   3  13       73.46       43.60     14.12 o 
  -2   3  13      228.13      217.50     21.42 o 
  -1   3  13      346.04      309.84     24.71 o 
   0   3  13      149.83      234.41     37.30 o 
   1   3  13      990.23     1126.43     47.26 o 
   2   3  13      917.84     1000.65     52.52 o 
   3   3  13      619.83      627.84     41.05 o 
   4   3  13      548.33      586.01     56.57 o 
   5   3  13      454.93      471.62     51.15 o 
   6   3  13      337.29      313.76     47.82 o 
 -11   4  13      126.39       95.45     26.51 o 
 -10   4  13       39.81       62.47     22.15 o 
  -9   4  13        3.16        2.48     18.39 o 
  -8   4  13       11.37       34.36     18.67 o 
  -7   4  13      220.35      222.44     23.19 o 
  -6   4  13      170.68      219.96     24.86 o 
  -5   4  13     1971.37     1921.49     51.28 o 
  -4   4  13      753.61      778.82     33.98 o 
  -3   4  13     1568.67     1812.55     63.53 o 
  -2   4  13      116.61      130.76     27.91 o 
  -1   4  13     3736.47     3958.69    215.57 o 
   0   4  13     1586.66     1600.13     66.62 o 
   1   4  13      932.12      932.17     57.31 o 
   2   4  13      359.14      381.90     33.71 o 
   3   4  13      321.48      282.89     33.87 o 
   4   4  13      217.69      170.96     59.93 o 
   5   4  13       61.97       39.11     29.84 o 
 -11   5  13      190.98      220.12     31.28 o 
 -10   5  13      401.28      388.91     35.56 o 
  -9   5  13      360.31      380.13     33.57 o 
  -8   5  13      401.70      392.86     35.73 o 
  -7   5  13      753.12      727.20     43.30 o 
  -6   5  13      647.06      725.89     35.02 o 
  -5   5  13     1310.95     1343.12     80.12 o 
  -4   5  13      516.71      539.66     46.06 o 
  -3   5  13      745.44      752.34     52.02 o 
  -2   5  13       64.77       56.68     23.73 o 
  -1   5  13       12.67       24.32     21.80 o 
   0   5  13       31.77        9.74     22.51 o 
   1   5  13        3.25       33.40     33.95 o 
   2   5  13        7.07       -0.03     18.63 o 
   3   5  13       98.20      154.59     29.41 o 
   4   5  13      180.80      200.66     79.30 o 
   5   5  13      245.08      181.97     55.66 o 
 -11   6  13      103.59       82.18     26.41 o 
 -10   6  13      158.82      174.62     33.66 o 
  -9   6  13       97.76       97.19     32.55 o 
  -8   6  13      101.61      113.51     25.34 o 
  -7   6  13       69.29       51.17     21.82 o 
  -6   6  13       39.01       36.49     26.22 o 
  -5   6  13       21.35      -14.87     24.46 o 
  -4   6  13       39.09       77.40     27.30 o 
  -3   6  13      317.72      400.24     43.68 o 
  -2   6  13      162.43      214.12     35.90 o 
  -1   6  13      448.81      492.93     45.68 o 
   0   6  13      468.43      571.61     69.41 o 
   1   6  13      331.04      418.23     65.01 o 
   3   6  13      383.97      420.29     66.38 o 
   4   6  13      360.28      308.41     61.85 o 
 -10   7  13       50.09       20.64     23.40 o 
  -9   7  13      113.78       89.44     26.93 o 
  -8   7  13      107.02      163.93     32.24 o 
  -7   7  13      287.78      355.12     45.66 o 
  -6   7  13      325.94      352.28     45.49 o 
  -5   7  13      437.78      482.14     49.48 o 
  -4   7  13      545.80      634.49     52.93 o 
  -3   7  13      502.21      555.99     50.71 o 
  -2   7  13      472.34      452.52     63.02 o 
  -1   7  13      237.17      283.67     56.08 o 
  -9   8  13      144.09      140.01     45.97 o 
  -8   8  13      327.43      329.29     48.52 o 
  -7   8  13      110.04      138.54     37.17 o 
  -6   8  13      212.27      224.37     41.01 o 
  -5   8  13       30.86       -1.10     40.82 o 
  -4   8  13       48.49       -1.92     41.51 o 
  -3   8  13       12.40       45.35     42.61 o 
  -2   8  13       19.57       54.56     44.81 o 
  -1   8  13       66.68       95.25     45.08 o 
  -8   9  13        4.38       19.24     56.49 o 
  -7   9  13       16.89       76.00     53.33 o 
  -6   9  13       41.41       29.55     47.69 o 
  -5   9  13       51.11      111.46     55.11 o 
  -4   9  13      149.10      175.65     60.34 o 
  -3   9  13       91.04       73.12     48.52 o 
  -2   9  13      144.02      249.31     61.98 o 
  -1 -11  14       31.88        3.30     41.37 o 
   0 -11  14      118.56      175.37     48.65 o 
   1 -11  14      106.74      169.74     50.44 o 
   2 -11  14      196.74      329.72     62.40 o 
   3 -11  14      138.54       49.34     38.48 o 
   4 -11  14       72.91       54.29     39.99 o 
  -3 -10  14      154.30      241.07     59.24 o 
  -2 -10  14      497.26      462.76     72.16 o 
  -1 -10  14      405.92      389.09     65.01 o 
   0 -10  14      250.04      202.17     50.85 o 
   1 -10  14      170.25      165.73     31.63 o 
   2 -10  14      100.53      130.06     30.84 o 
   3 -10  14       79.83       35.60     33.12 o 
   4 -10  14       46.78       17.59     34.22 o 
   5 -10  14        6.05        3.02     33.54 o 
   6 -10  14        3.30       21.44     35.32 o 
  -5  -9  14      183.88      180.70     60.82 o 
  -4  -9  14      173.64      233.78     56.90 o 
  -3  -9  14       23.11      -12.09     33.81 o 
  -2  -9  14       37.99        0.00     35.05 o 
  -1  -9  14       15.73      -17.32     28.17 o 
   0  -9  14        1.31       -3.13     20.32 o 
   1  -9  14        4.70        1.81     21.38 o 
   2  -9  14      187.70      231.72     33.28 o 
   3  -9  14      158.54      127.96     42.33 o 
   4  -9  14      203.07      239.69     51.26 o 
   5  -9  14      125.60      133.59     45.22 o 
   6  -9  14      264.56      360.37     62.95 o 
   7  -9  14      109.18      105.97     45.22 o 
  -6  -8  14        6.91      -30.88     30.88 o 
  -5  -8  14       44.27      105.72     70.64 o 
  -4  -8  14      286.78      254.40     56.76 o 
  -3  -8  14      327.82      295.77     55.11 o 
  -2  -8  14      577.33      612.79     45.80 o 
  -1  -8  14      502.46      522.55     83.29 o 
   0  -8  14      242.65      255.70     33.14 o 
   1  -8  14      909.88      907.60     51.56 o 
   2  -8  14      321.68      324.29     34.93 o 
   3  -8  14      422.23      520.62     63.08 o 
   4  -8  14       90.73      138.81     41.37 o 
   5  -8  14      635.17      572.16     69.96 o 
   6  -8  14       29.72       33.95     35.46 o 
   7  -8  14       33.51       22.68     39.58 o 
  -7  -7  14      559.90      678.05     65.88 o 
  -6  -7  14      516.69      464.45     55.31 o 
  -5  -7  14     1120.85     1187.50     73.20 o 
  -4  -7  14     1274.26     1319.48     53.38 o 
  -3  -7  14     1292.98     1365.17     60.66 o 
  -2  -7  14     1362.28     1318.21     65.49 o 
  -1  -7  14      728.59      685.10     45.19 o 
   0  -7  14      343.08      333.06     34.63 o 
   1  -7  14      234.75      252.52     31.49 o 
   2  -7  14       26.54       63.40     21.62 o 
   3  -7  14        3.53        8.52     28.04 o 
   4  -7  14       59.75       28.04     32.02 o 
   5  -7  14      189.12      198.60     46.32 o 
   6  -7  14       88.72      135.65     43.57 o 
   7  -7  14       71.13       51.81     39.58 o 
   8  -7  14       65.29       92.86     36.31 o 
  -8  -6  14      358.73      353.59     71.47 o 
  -7  -6  14      212.96      253.25     39.01 o 
  -6  -6  14      316.38      351.36     32.22 o 
  -5  -6  14      168.14      191.58     42.57 o 
  -4  -6  14       45.90       39.00     17.85 o 
  -3  -6  14        4.15      -10.07     15.17 o 
  -2  -6  14      338.26      305.20     28.85 o 
  -1  -6  14       25.13       15.27     15.71 o 
   0  -6  14      211.13      192.86     41.78 o 
   1  -6  14      252.91      271.57     60.47 o 
   2  -6  14     1402.90     1428.42     47.60 o 
   3  -6  14      628.48      504.68     58.00 o 
   4  -6  14      557.15      627.65     57.52 o 
   5  -6  14      677.42      669.35     51.00 o 
   6  -6  14      384.29      414.76     60.75 o 
   7  -6  14      153.01       90.47     35.73 o 
   8  -6  14       76.24      106.31     35.94 o 
  -9  -5  14        3.64       18.74     36.72 o 
  -8  -5  14       36.79       81.68     31.54 o 
  -7  -5  14       61.77       46.06     21.01 o 
  -6  -5  14      119.73      149.69     23.86 o 
  -5  -5  14      559.90      538.90     34.04 o 
  -4  -5  14      806.64      836.48     42.35 o 
  -3  -5  14     1870.96     1863.17     57.73 o 
  -2  -5  14     2527.46     2361.85     63.50 o 
  -1  -5  14     1894.29     1926.91     55.78 o 
   0  -5  14     1673.62     1745.06     41.39 o 
   1  -5  14     1722.31     1831.61     42.42 o 
   2  -5  14     1082.69     1128.70     69.59 o 
   3  -5  14      524.81      536.89     41.59 o 
   4  -5  14      401.16      378.28     39.75 o 
   5  -5  14      116.85       80.23     27.04 o 
   6  -5  14       23.27       48.31     27.34 o 
   7  -5  14        3.71       -5.13     25.13 o 
   8  -5  14       10.73        7.39     28.68 o 
  -9  -4  14      603.12      578.54     37.53 o 
  -8  -4  14      776.38      858.10     45.49 o 
  -7  -4  14     1408.52     1360.95     50.52 o 
  -6  -4  14     1510.16     1545.70     50.23 o 
  -5  -4  14      441.33      454.97     31.35 o 
  -4  -4  14     1232.56     1296.51     45.18 o 
  -3  -4  14      932.67     1042.90     36.08 o 
  -2  -4  14      346.46      399.53     24.61 o 
  -1  -4  14      224.72      214.96     23.17 o 
   0  -4  14      209.36      218.03     18.05 o 
   1  -4  14       34.20       21.49     11.86 o 
   2  -4  14      333.47      300.81     63.50 o 
   3  -4  14      418.65      360.94     35.96 o 
   4  -4  14      591.83      556.55     44.18 o 
   5  -4  14      532.25      565.93     61.34 o 
   6  -4  14      169.27      191.91     30.96 o 
   7  -4  14      424.30      434.42     48.72 o 
   8  -4  14      219.13      216.47     40.50 o 
 -10  -3  14      313.85      266.85     50.86 o 
  -9  -3  14      101.95      112.84     22.46 o 
  -8  -3  14      258.29      288.10     30.39 o 
  -7  -3  14      275.31      282.43     22.74 o 
  -6  -3  14       27.25       43.58     14.72 o 
  -5  -3  14      515.23      524.02     27.15 o 
  -4  -3  14        3.81       13.47     12.08 o 
  -3  -3  14      116.04      106.03     13.95 o 
  -2  -3  14      184.53      150.28     14.72 o 
  -1  -3  14     1595.87     1590.43     38.62 o 
   0  -3  14     1288.36     1210.25     33.62 o 
   1  -3  14     2094.19     2063.70     44.09 o 
   2  -3  14     1435.32     1375.47     57.24 o 
   3  -3  14      774.69      867.22     44.17 o 
   4  -3  14      805.96      771.39     43.78 o 
   5  -3  14      720.27      815.41     96.21 o 
   6  -3  14      402.70      404.94     59.46 o 
   7  -3  14      178.18      240.86     82.94 o 
   8  -3  14       48.92       73.47     35.05 o 
 -10  -2  14      351.60      367.68     27.32 o 
  -9  -2  14      128.94      101.46     18.31 o 
  -8  -2  14      672.82      676.50     31.77 o 
  -7  -2  14      444.10      483.62     28.79 o 
  -6  -2  14     5286.31     5223.08     95.41 o 
  -5  -2  14     1143.79     1180.87     49.27 o 
  -4  -2  14     3136.99     3223.92     61.13 o 
  -3  -2  14     1487.17     1505.89     35.23 o 
  -2  -2  14     3671.51     3740.64     64.69 o 
  -1  -2  14      545.22      487.29     21.72 o 
   0  -2  14     2581.86     2604.94     45.60 o 
   1  -2  14      795.68      798.31     25.78 o 
   2  -2  14      200.69      217.83     26.02 o 
   3  -2  14      502.28      546.14     36.29 o 
   4  -2  14      153.10      143.98     41.74 o 
   5  -2  14       89.30       88.38     38.26 o 
   6  -2  14      126.94      105.04     27.29 o 
   7  -2  14       17.37       51.86     30.15 o 
   8  -2  14      259.20      295.08     78.75 o 
 -11  -1  14      515.04      426.25     58.49 o 
 -10  -1  14      450.03      425.17     35.72 o 
  -9  -1  14      930.12      992.60     35.07 o 
  -8  -1  14      888.90      865.18     34.13 o 
  -7  -1  14     1945.24     1970.91     50.12 o 
  -6  -1  14      430.51      464.16     37.41 o 
  -5  -1  14      146.48      164.58     18.07 o 
  -4  -1  14      405.40      382.77     20.84 o 
  -3  -1  14      390.94      395.54     23.38 o 
  -2  -1  14       26.87       29.51     10.19 o 
  -1  -1  14      696.38      679.25     24.31 o 
   0  -1  14      554.19      548.90     22.34 o 
   1  -1  14      593.52      625.34     33.07 o 
   2  -1  14      496.55      638.35     36.66 o 
   3  -1  14      486.21      532.44     49.24 o 
   4  -1  14      585.45      579.27     39.01 o 
   5  -1  14      685.61      703.84     43.93 o 
   6  -1  14      477.91      522.41     60.82 o 
   7  -1  14      481.70      556.08     89.89 o 
   8  -1  14      215.09      199.56     69.82 o 
 -11   0  14      365.20      299.48     38.66 o 
 -10   0  14       44.76       27.66     21.02 o 
  -9   0  14       30.85       33.78     15.60 o 
  -8   0  14        2.06        8.65     13.96 o 
  -7   0  14        2.25       18.08     13.07 o 
  -6   0  14      307.81      320.55     30.52 o 
  -5   0  14     1350.66     1332.83     37.45 o 
  -4   0  14     1378.64     1332.92     33.89 o 
  -3   0  14     2587.71     2479.18     45.55 o 
  -2   0  14     2392.59     2309.97     43.42 o 
  -1   0  14     2548.14     2701.36     68.51 o 
   0   0  14     2176.25     2287.98     43.31 o 
   1   0  14     2164.94     2255.99     61.07 o 
   2   0  14     1666.35     1680.41     56.22 o 
   3   0  14     1129.03     1098.63     99.50 o 
   4   0  14      286.27      180.06     47.35 o 
   5   0  14       96.18      121.67     37.43 o 
   6   0  14       84.77       71.61     49.07 o 
   7   0  14       40.20        4.54     48.24 o 
 -11   1  14       50.36       48.96     24.49 o 
 -10   1  14      297.88      300.38     32.89 o 
  -9   1  14      459.17      446.84     30.68 o 
  -8   1  14     1330.66     1379.75     58.83 o 
  -7   1  14     1441.02     1367.13     45.74 o 
  -6   1  14      907.24      779.44     65.67 o 
  -5   1  14     1917.21     1684.56     52.70 o 
  -4   1  14     3145.27     3010.10     62.68 o 
  -3   1  14     2891.45     2778.12     59.56 o 
  -2   1  14     1187.24     1105.25     36.84 o 
  -1   1  14      289.08      252.05     24.40 o 
   0   1  14        2.07       -3.57     11.87 o 
   1   1  14       23.94       50.75     17.46 o 
   2   1  14        0.41        0.08     14.60 o 
   3   1  14       28.15       61.84     27.64 o 
   4   1  14      176.30      233.08     42.06 o 
   5   1  14      298.01      331.06     50.73 o 
   6   1  14      264.70      310.06     70.23 o 
   7   1  14      229.87      364.90     84.11 o 
 -11   2  14      582.67      583.71     48.80 o 
 -10   2  14      324.33      326.80     35.31 o 
  -9   2  14      341.88      325.55     26.68 o 
  -8   2  14      226.77      185.39     21.77 o 
  -7   2  14       46.72       17.87     15.87 o 
  -6   2  14      122.45      100.03     31.91 o 
  -5   2  14      347.97      314.18     50.34 o 
  -4   2  14       10.89       -1.23     11.39 o 
  -3   2  14       37.79       33.53     19.16 o 
  -2   2  14      148.43      175.24     19.54 o 
  -1   2  14      725.66      776.50     35.60 o 
   0   2  14     2995.11     2986.96     72.30 o 
   1   2  14      431.60      434.15     43.43 o 
   2   2  14     1391.89     1412.21     53.07 o 
   3   2  14      727.49      794.17     45.70 o 
   4   2  14     1224.47     1364.86    110.93 o 
   5   2  14      232.43      209.45     40.24 o 
   6   2  14      351.35      342.03     48.06 o 
 -11   3  14        8.32       12.24     21.94 o 
 -10   3  14        4.22       21.31     20.15 o 
  -9   3  14      143.05      121.29     23.41 o 
  -8   3  14      396.87      350.96     27.23 o 
  -7   3  14      712.29      582.83     49.55 o 
  -6   3  14      327.73      330.90     30.20 o 
  -5   3  14     1492.16     1483.74     50.68 o 
  -4   3  14     1550.71     1659.93     47.09 o 
  -3   3  14     1614.38     1613.52     45.91 o 
  -2   3  14      241.52      244.64     28.09 o 
  -1   3  14     1671.23     1639.93     68.61 o 
   0   3  14     1907.93     1888.82     73.23 o 
   1   3  14      613.32      648.80     50.70 o 
   2   3  14      311.89      317.97     31.47 o 
   3   3  14      128.66      136.41     27.20 o 
   4   3  14       63.63       60.54     24.62 o 
   5   3  14        6.29       -7.62     27.13 o 
   6   3  14       16.41        5.24     30.14 o 
 -11   4  14      360.15      328.56     35.91 o 
 -10   4  14      451.66      392.37     73.08 o 
  -9   4  14      319.10      284.13     31.18 o 
  -8   4  14     1055.02     1034.63     40.58 o 
  -7   4  14      378.39      393.75     29.18 o 
  -6   4  14      624.05      674.02     57.44 o 
  -5   4  14      518.68      570.77     35.94 o 
  -4   4  14     1178.81     1113.95     40.60 o 
  -3   4  14      201.64      197.63     23.59 o 
  -2   4  14      144.78      171.17     31.41 o 
  -1   4  14       28.30       32.97     23.26 o 
   0   4  14        9.50       -0.53     21.45 o 
   1   4  14      184.00      186.50     48.65 o 
   2   4  14       53.97      108.53     62.33 o 
   3   4  14      319.96      346.15     36.70 o 
   4   4  14      397.10      402.48     48.63 o 
   5   4  14      194.92      222.36     44.74 o 
 -11   5  14       61.22       25.84     23.86 o 
 -10   5  14       85.43       57.13     24.17 o 
  -9   5  14       40.50       47.15     30.35 o 
  -8   5  14        3.86      -16.10     17.93 o 
  -7   5  14        3.85       -9.17     18.20 o 
  -6   5  14       39.51       60.99     17.97 o 
  -5   5  14      295.16      305.31     33.88 o 
  -4   5  14      574.73      582.76     50.08 o 
  -3   5  14      701.80      792.27     63.57 o 
  -2   5  14      229.07      311.75     62.47 o 
  -1   5  14      524.51      640.74     50.17 o 
   0   5  14      894.37      976.64     86.45 o 
   1   5  14      566.37      745.88     79.16 o 
   2   5  14      322.99      362.98     67.35 o 
   3   5  14      323.51      345.64     38.36 o 
   4   5  14      188.40      169.89     39.73 o 
 -10   6  14      122.56      194.37     31.83 o 
  -9   6  14      156.04      160.14     39.72 o 
  -8   6  14      301.98      338.64     68.25 o 
  -7   6  14      455.86      482.35     39.85 o 
  -6   6  14      538.34      563.40     75.32 o 
  -5   6  14      823.41      963.28     63.81 o 
  -4   6  14      772.96      826.87     75.25 o 
  -3   6  14      361.79      362.25     43.51 o 
  -2   6  14      276.88      301.00     41.01 o 
  -1   6  14      273.16      334.20     42.57 o 
   0   6  14      145.15       60.34     39.58 o 
   1   6  14       24.63       -9.07     35.87 o 
 -10   7  14      182.84      212.35     34.85 o 
  -9   7  14      174.16      127.13     33.07 o 
  -8   7  14      209.18      159.11     39.16 o 
  -7   7  14       81.61       63.38     33.32 o 
  -6   7  14      110.62       79.86     31.45 o 
  -5   7  14        1.88      -25.01     25.01 o 
  -4   7  14        0.23       -1.16     26.23 o 
  -3   7  14        4.80       17.59     26.50 o 
  -2   7  14       96.01      115.50     33.67 o 
  -1   7  14      152.13      167.68     50.58 o 
  -9   8  14        0.48       24.47     35.47 o 
  -8   8  14       11.17       34.80     34.15 o 
  -7   8  14       91.43      145.37     37.77 o 
  -6   8  14       60.01       87.06     49.48 o 
  -5   8  14      220.31      319.55     73.12 o 
  -4   8  14      247.20      288.90     69.13 o 
  -3   8  14      233.95      302.37     66.52 o 
  -2   8  14      475.44      594.70     81.50 o 
  -7   9  14       63.82      132.08     58.55 o 
  -6   9  14      151.49       56.35     57.04 o 
  -5   9  14       65.86       20.20     47.55 o 
  -4   9  14       31.68       34.91     47.69 o 
  -3   9  14      133.44      234.33     67.76 o 
  -2   9  14       32.64       37.80     45.22 o 
   1 -11  15       26.13       67.62     40.13 o 
   2 -11  15       14.71       35.60     42.33 o 
  -3 -10  15       14.79        0.69     44.39 o 
  -2 -10  15        9.06        1.37     35.05 o 
  -1 -10  15       39.06       27.90     40.13 o 
   0 -10  15       58.49       60.06     41.09 o 
   1 -10  15      177.97      163.20     32.99 o 
   2 -10  15      211.07      293.78     55.94 o 
   3 -10  15      123.16      102.39     41.37 o 
   4 -10  15      212.33      206.02     50.99 o 
   5 -10  15      194.92      209.59     52.91 o 
  -4  -9  15      167.16      182.23     46.52 o 
  -3  -9  15      213.00      242.72     57.45 o 
  -2  -9  15      335.97      216.33     51.81 o 
  -1  -9  15      345.28      409.24     50.17 o 
   0  -9  15      342.08      415.35     41.73 o 
   1  -9  15      387.38      423.25     42.71 o 
   2  -9  15      244.68      261.44     35.76 o 
   3  -9  15      229.18      238.59     51.26 o 
   4  -9  15       93.23       78.07     37.38 o 
   5  -9  15       72.27      119.71     45.49 o 
   6  -9  15       11.85       26.94     38.48 o 
  -6  -8  15      303.61      335.75    103.77 o 
  -5  -8  15      658.86      558.11     60.19 o 
  -4  -8  15      369.49      370.42     49.29 o 
  -3  -8  15      344.95      353.21     45.06 o 
  -2  -8  15      282.55      251.29     34.90 o 
  -1  -8  15       62.82      114.95     27.25 o 
   0  -8  15       66.74       72.31     29.21 o 
   1  -8  15        1.86       27.71     20.64 o 
   2  -8  15        7.14        5.53     20.06 o 
   3  -8  15      138.07      149.26     43.29 o 
   4  -8  15        3.14      -11.82     29.27 o 
   5  -8  15      357.96      288.76     55.66 o 
   6  -8  15       87.68       90.85     42.06 o 
   7  -8  15      116.50      147.20     52.23 o 
  -7  -7  15       57.77       44.30     38.27 o 
  -6  -7  15       35.62       27.49     33.85 o 
  -5  -7  15        0.17       19.95     28.49 o 
  -4  -7  15       42.68       29.23     34.77 o 
  -3  -7  15      268.03      298.90     31.90 o 
  -2  -7  15      297.02      298.38     31.35 o 
  -1  -7  15      177.89      181.92     29.01 o 
   0  -7  15      244.14      255.12     32.25 o 
   1  -7  15      684.51      762.92     66.45 o 
   2  -7  15      875.28     1014.30     55.87 o 
   3  -7  15      704.54      591.67     65.15 o 
   4  -7  15      101.93       78.89     36.97 o 
   5  -7  15      290.02      331.92     56.90 o 
   6  -7  15      143.07      196.68     49.48 o 
   7  -7  15       73.27       82.88     44.39 o 
  -8  -6  15      163.01      177.82     45.56 o 
  -7  -6  15      342.06      323.63     72.87 o 
  -6  -6  15      188.78      209.08     28.08 o 
  -5  -6  15      722.30      806.06     62.74 o 
  -4  -6  15     1346.85     1424.48     55.33 o 
  -3  -6  15     1276.74     1514.91     55.01 o 
  -2  -6  15     1269.59     1295.53     50.27 o 
  -1  -6  15     1255.04     1268.13     53.74 o 
   0  -6  15      583.12      560.56     35.22 o 
   1  -6  15      505.28      507.49     33.68 o 
   2  -6  15      193.33      203.55     43.98 o 
   3  -6  15      191.93      125.62     38.07 o 
   4  -6  15       39.43       30.89     23.11 o 
   5  -6  15        0.03      -21.42     21.42 o 
   6  -6  15       15.24        9.45     26.45 o 
   7  -6  15       53.83       42.46     29.24 o 
  -8  -5  15      510.84      491.50     44.24 o 
  -7  -5  15      607.80      500.89     37.23 o 
  -6  -5  15      527.50      622.40     58.50 o 
  -5  -5  15      334.01      352.82     30.54 o 
  -4  -5  15      199.20      199.68     27.89 o 
  -3  -5  15        2.94        1.20     16.11 o 
  -2  -5  15       41.98       30.96     20.79 o 
  -1  -5  15        0.10       -0.41     16.59 o 
   0  -5  15       49.85       42.64     14.37 o 
   1  -5  15      517.02      499.58     25.77 o 
   2  -5  15      558.09      490.61     39.65 o 
   3  -5  15      801.10      789.96     50.96 o 
   4  -5  15      334.63      325.09     55.04 o 
   5  -5  15      341.32      462.15     45.99 o 
   6  -5  15      366.35      351.92     44.69 o 
   7  -5  15      168.85      145.89     35.77 o 
   8  -5  15      133.01      117.82     37.49 o 
  -9  -4  15       64.06       58.11     29.08 o 
  -8  -4  15        4.59        0.87     20.37 o 
  -7  -4  15        0.24       -2.31     18.95 o 
  -6  -4  15       99.54       66.64     20.10 o 
  -5  -4  15      292.70      285.53     31.60 o 
  -4  -4  15      419.34      435.86     30.14 o 
  -3  -4  15     1396.34     1356.86     53.43 o 
  -2  -4  15     1015.71     1007.04     35.77 o 
  -1  -4  15     1731.49     1639.57     40.89 o 
   0  -4  15     1733.21     1794.16     42.57 o 
   1  -4  15     1857.10     1887.43     43.98 o 
   2  -4  15      749.46      676.07     44.77 o 
   3  -4  15      647.72      637.51     62.81 o 
   4  -4  15      545.28      473.76    118.95 o 
   5  -4  15      183.38      236.06     31.61 o 
   6  -4  15      291.15      318.09     62.88 o 
   7  -4  15        1.50       25.36     32.71 o 
   8  -4  15        5.86        2.18     30.72 o 
 -10  -3  15      203.22      139.32     35.87 o 
  -9  -3  15      467.27      451.30     38.50 o 
  -8  -3  15      757.29      750.53     65.86 o 
  -7  -3  15     1492.54     1494.56     45.26 o 
  -6  -3  15     1636.22     1809.60     47.44 o 
  -5  -3  15     2006.47     1919.92     54.05 o 
  -4  -3  15     1378.24     1387.84     38.93 o 
  -3  -3  15      873.97      858.44     31.74 o 
  -2  -3  15     1408.60     1443.23     35.22 o 
  -1  -3  15      887.13      912.74     28.93 o 
   0  -3  15      564.08      655.47     27.13 o 
   1  -3  15        3.27       16.95     10.69 o 
   2  -3  15       17.86        6.82     17.82 o 
   3  -3  15       33.37        6.51     18.02 o 
   4  -3  15      218.87      197.65     43.02 o 
   5  -3  15      263.17      217.68     31.31 o 
   6  -3  15      186.57      153.28     33.75 o 
   7  -3  15      217.00      194.19     72.91 o 
   8  -3  15      153.30      139.36     49.34 o 
 -10  -2  15      421.97      426.03     41.90 o 
  -9  -2  15      315.31      308.54     26.39 o 
  -8  -2  15      849.13      845.93     35.31 o 
  -7  -2  15      886.33      802.40     35.46 o 
  -6  -2  15      437.96      400.52     30.59 o 
  -5  -2  15       83.53       88.65     15.75 o 
  -4  -2  15      383.72      445.20     28.76 o 
  -3  -2  15       11.96       -4.65     11.20 o 
  -2  -2  15       48.50       49.02     12.06 o 
  -1  -2  15     1626.41     1604.20     36.89 o 
   0  -2  15     1261.93     1226.78     32.07 o 
   1  -2  15     1070.80     1103.01     40.63 o 
   2  -2  15      692.82      720.16     54.29 o 
   3  -2  15      922.84      906.17     87.31 o 
   4  -2  15      893.25      914.62     47.55 o 
   5  -2  15      815.71      788.10     51.19 o 
   6  -2  15      358.01      394.78     45.99 o 
   7  -2  15      351.39      366.14     81.78 o 
 -10  -1  15        0.37        2.72     16.79 o 
  -9  -1  15       63.44       77.59     18.94 o 
  -8  -1  15      105.38      108.05     17.97 o 
  -7  -1  15      551.37      528.25     30.13 o 
  -6  -1  15      282.23      289.70     27.31 o 
  -5  -1  15     1822.13     1852.30     77.85 o 
  -4  -1  15     1403.70     1403.62     38.43 o 
  -3  -1  15     1988.62     2034.74     42.14 o 
  -2  -1  15     2088.54     2093.42     42.31 o 
  -1  -1  15     1705.73     1716.80     37.97 o 
   0  -1  15     1905.31     1865.51     39.20 o 
   1  -1  15     1422.57     1498.38     51.71 o 
   2  -1  15      754.67      750.18     47.03 o 
   3  -1  15      545.89      568.08     37.99 o 
   4  -1  15      114.04      108.36     24.24 o 
   5  -1  15        0.59        2.54     21.57 o 
   6  -1  15        0.06      -12.51     40.27 o 
   7  -1  15        0.45       20.07     51.13 o 
 -11   0  15      340.20      410.78     39.05 o 
 -10   0  15      308.88      269.07     27.89 o 
  -9   0  15      918.00      866.54     39.70 o 
  -8   0  15      765.52      803.51     38.46 o 
  -7   0  15     1650.29     1616.93     45.62 o 
  -6   0  15      822.64      908.90     35.25 o 
  -5   0  15      910.21      948.83     34.12 o 
  -4   0  15     1440.82     1308.09     37.16 o 
  -3   0  15      946.95      879.70     31.00 o 
  -2   0  15       45.24       35.12     12.20 o 
  -1   0  15      229.75      243.12     19.77 o 
   0   0  15      136.67      129.31     24.43 o 
   1   0  15        1.74        3.70     15.90 o 
   2   0  15       34.91       56.27     19.62 o 
   3   0  15      292.96      308.31     39.68 o 
   4   0  15      408.98      460.66     60.06 o 
   5   0  15      373.44      376.99     53.86 o 
   6   0  15      278.09      321.47     75.04 o 
   7   0  15      252.60      208.77     70.64 o 
 -11   1  15      241.17      270.17     34.72 o 
 -10   1  15      187.99      167.26     28.04 o 
  -9   1  15      117.58      132.47     21.36 o 
  -8   1  15       12.76       -2.47     19.00 o 
  -7   1  15        0.16       -7.99     18.50 o 
  -6   1  15        7.39       -8.33     13.93 o 
  -5   1  15        4.61       19.99     21.04 o 
  -4   1  15      131.75      162.89     19.92 o 
  -3   1  15      968.00      949.43     38.07 o 
  -2   1  15     1674.14     1656.97     46.47 o 
  -1   1  15     1991.29     2040.20     78.09 o 
   0   1  15      899.45      950.20     62.06 o 
   1   1  15     2094.18     2209.51     62.23 o 
   2   1  15     1451.70     1473.07     72.91 o 
   3   1  15      674.51      724.21     59.33 o 
   4   1  15      258.15      268.26     46.59 o 
   5   1  15      281.57      279.66     65.76 o 
   6   1  15      107.29      111.74     58.00 o 
 -11   2  15       10.57       34.52     24.81 o 
 -10   2  15      179.39      155.94     27.86 o 
  -9   2  15      414.27      370.39     33.82 o 
  -8   2  15      950.65     1047.72     45.39 o 
  -7   2  15      839.55      870.83     47.46 o 
  -6   2  15      842.55      869.90     42.76 o 
  -5   2  15     1169.71     1147.43     46.12 o 
  -4   2  15     2196.67     2146.36     54.68 o 
  -3   2  15     1046.23      996.64     37.61 o 
  -2   2  15      585.13      586.06     30.53 o 
  -1   2  15      629.20      664.40     35.03 o 
   0   2  15     1255.36     1260.75     45.96 o 
   1   2  15      254.32      181.44     34.69 o 
   2   2  15      108.33       79.81     31.14 o 
   3   2  15        0.53      -10.24     17.75 o 
   4   2  15       22.26       43.97     22.78 o 
   5   2  15       27.79       26.47     27.72 o 
   6   2  15       95.10      109.22     36.89 o 
 -11   3  15      234.33      272.07     35.11 o 
 -10   3  15      526.55      477.10     51.92 o 
  -9   3  15      499.21      475.49     32.56 o 
  -8   3  15      615.85      544.30     35.13 o 
  -7   3  15      637.49      539.34     38.04 o 
  -6   3  15      317.43      308.89     30.52 o 
  -5   3  15       63.69       36.44     25.85 o 
  -4   3  15       71.96       54.57     18.01 o 
  -3   3  15       19.29       10.82     13.78 o 
  -2   3  15        1.70       -2.35     14.59 o 
  -1   3  15      704.31      784.72     52.48 o 
   0   3  15      168.89      235.43     52.64 o 
   1   3  15      317.12      392.53     62.53 o 
   2   3  15      340.41      399.65     48.56 o 
   3   3  15      403.53      454.52     40.36 o 
   4   3  15      423.79      409.39     42.32 o 
   5   3  15      304.86      317.11     46.03 o 
 -11   4  15       63.56       72.21     26.08 o 
 -10   4  15       20.33       30.83     24.10 o 
  -9   4  15        0.04       11.74     20.19 o 
  -8   4  15        4.79       12.10     17.60 o 
  -7   4  15      165.56      130.50     22.11 o 
  -6   4  15       85.47       95.23     21.46 o 
  -5   4  15     1115.50     1093.07     48.01 o 
  -4   4  15      810.03      955.60     48.39 o 
  -3   4  15     1450.98     1606.77     72.61 o 
  -2   4  15      222.02      304.30     51.75 o 
  -1   4  15      685.52      796.50     55.10 o 
   0   4  15     1346.32     1409.71     98.96 o 
   1   4  15      714.70      767.05     79.85 o 
   2   4  15      219.86      312.40     58.27 o 
   3   4  15      129.47      216.50     44.84 o 
   4   4  15       94.05       86.50     33.76 o 
 -10   5  15      152.21      171.14     29.60 o 
  -9   5  15      309.32      299.42     36.22 o 
  -8   5  15      356.55      378.05     38.38 o 
  -7   5  15      877.10      897.73     48.13 o 
  -6   5  15      794.41      860.56     45.53 o 
  -5   5  15      766.15      802.97     43.54 o 
  -4   5  15      516.64      598.11    100.47 o 
  -3   5  15      308.84      271.43     71.19 o 
  -2   5  15      220.76      177.17     35.26 o 
  -1   5  15       69.87       75.31     28.92 o 
   0   5  15       13.02       11.00     36.01 o 
   1   5  15        0.46       20.62     39.72 o 
   2   5  15       33.66       28.17     39.58 o 
   3   5  15       75.44       86.31     53.74 o 
 -10   6  15       52.07       29.01     26.61 o 
  -9   6  15       87.32       90.03     27.71 o 
  -8   6  15       90.67      120.10     30.46 o 
  -7   6  15       63.24       55.84     31.64 o 
  -6   6  15       19.19       20.03     29.09 o 
  -5   6  15        0.42        1.72     27.63 o 
  -4   6  15       50.08      115.01     51.40 o 
  -3   6  15       30.47       35.71     29.00 o 
  -2   6  15      171.67      205.33     37.95 o 
  -1   6  15      215.73      279.04     56.56 o 
   0   6  15      249.58      274.47     58.82 o 
   1   6  15      185.98      186.37     55.25 o 
  -9   7  15       75.59       84.65     28.21 o 
  -8   7  15       80.18       44.04     34.81 o 
  -7   7  15      138.96      212.99     42.41 o 
  -6   7  15      300.22      363.85     56.35 o 
  -5   7  15      231.18      264.57     44.72 o 
  -4   7  15      287.46      413.61     72.43 o 
  -3   7  15      287.22      326.61     46.93 o 
  -2   7  15      272.28      379.63     55.18 o 
  -8   8  15      101.82      108.27     48.86 o 
  -7   8  15      141.21      120.57     39.72 o 
  -6   8  15       16.48        1.34     32.66 o 
  -5   8  15       91.35      148.71     58.41 o 
  -4   8  15        5.54       23.78     45.63 o 
  -3   8  15       22.39       47.42     52.09 o 
  -2   8  15       21.09       48.52     46.04 o 
  -5   9  15       17.05       73.12     52.50 o 
  -4   9  15       47.78       81.91     56.35 o 
  -2 -10  16      208.48      114.62     50.03 o 
  -1 -10  16      246.57      256.46     61.02 o 
   0 -10  16      133.80      236.26     38.53 o 
   1 -10  16      112.63      108.84     30.72 o 
   2 -10  16       98.56       76.40     36.22 o 
   3 -10  16       17.93       49.20     39.44 o 
   4 -10  16       15.31       42.19     40.13 o 
  -4  -9  16      155.94      167.66     40.11 o 
  -3  -9  16       50.18       44.37     33.54 o 
  -2  -9  16       15.46       36.97     40.54 o 
  -1  -9  16        1.36       12.12     23.54 o 
   0  -9  16       29.74       10.09     23.44 o 
   1  -9  16       15.79        8.37     24.06 o 
   2  -9  16       61.07       29.69     33.95 o 
   3  -9  16       97.95       96.76     40.27 o 
   4  -9  16      144.88      166.85     49.07 o 
   5  -9  16      144.73       90.16     42.61 o 
  -5  -8  16       23.40       36.97     32.22 o 
  -4  -8  16      199.05      234.09     82.60 o 
  -3  -8  16      228.81      275.44     35.57 o 
  -2  -8  16      243.75      234.67     30.37 o 
  -1  -8  16      348.51      357.57     75.32 o 
   0  -8  16       67.89      138.93     28.47 o 
   1  -8  16      590.51      609.82     47.13 o 
   2  -8  16      315.95      337.55     56.35 o 
   3  -8  16      422.52      402.56     61.16 o 
   4  -8  16        4.35       32.57     36.70 o 
   5  -8  16      133.37       53.05     36.15 o 
   6  -8  16       83.53       26.39     38.48 o 
  -6  -7  16      435.81      450.23     56.32 o 
  -5  -7  16      721.54      877.35     51.27 o 
  -4  -7  16      992.37      948.47     50.86 o 
  -3  -7  16      787.31      724.61     44.64 o 
  -2  -7  16      667.71      644.05     41.47 o 
  -1  -7  16      321.53      300.87     46.75 o 
   0  -7  16       82.44       83.02     22.11 o 
   1  -7  16       77.10       50.48     19.42 o 
   2  -7  16        0.50        8.80     29.14 o 
   3  -7  16       24.62        5.77     30.24 o 
   4  -7  16        8.15        9.48     32.02 o 
   5  -7  16       51.50       31.47     32.99 o 
   6  -7  16       95.98      151.05     48.79 o 
   7  -7  16       72.53       17.04     41.64 o 
  -7  -6  16      206.22      160.73     86.52 o 
  -6  -6  16      198.16      196.14     28.58 o 
  -5  -6  16       49.91       42.84     19.97 o 
  -4  -6  16        0.77      -11.40     18.66 o 
  -3  -6  16       25.55       19.63     18.54 o 
  -2  -6  16       66.11       65.19     20.12 o 
  -1  -6  16       45.15       53.16     19.53 o 
   0  -6  16      179.53      184.19     25.74 o 
   1  -6  16      545.12      535.60     35.69 o 
   2  -6  16     1032.59      944.07     76.55 o 
   3  -6  16      628.19      509.76     62.67 o 
   4  -6  16      183.89      251.72     37.95 o 
   5  -6  16      214.31      297.95     68.03 o 
   6  -6  16      201.50      229.33     54.77 o 
   7  -6  16      136.69      168.46     66.73 o 
  -8  -5  16       51.04       19.99     30.43 o 
  -7  -5  16       59.73       81.93     25.06 o 
  -6  -5  16      127.49      123.08     24.31 o 
  -5  -5  16      682.14      666.14     39.32 o 
  -4  -5  16      818.34      752.41     40.09 o 
  -3  -5  16      602.33      566.22     38.20 o 
  -2  -5  16     1467.95     1533.71     94.21 o 
  -1  -5  16     1279.09     1307.27     49.54 o 
   0  -5  16      992.43     1040.44     49.26 o 
   1  -5  16      511.22      496.13     28.86 o 
   2  -5  16      738.96      729.70     48.73 o 
   3  -5  16      354.45      412.81     41.47 o 
   4  -5  16      248.37      216.61     35.61 o 
   5  -5  16       89.21       62.72     28.16 o 
   6  -5  16        0.15       -8.91     24.56 o 
   7  -5  16        3.98       -0.81     27.81 o 
  -9  -4  16      694.99      689.83     52.59 o 
  -8  -4  16      328.22      252.54     32.96 o 
  -7  -4  16      889.53      919.14     47.12 o 
  -6  -4  16      889.43      880.22     63.10 o 
  -5  -4  16      816.87      818.50     41.36 o 
  -4  -4  16       25.91       21.90     16.02 o 
  -3  -4  16     1028.42     1139.96     36.87 o 
  -2  -4  16      313.82      344.22     27.29 o 
  -1  -4  16      168.42      155.83     19.69 o 
   0  -4  16       95.03       77.52     15.25 o 
   1  -4  16       41.66       17.64     14.92 o 
   2  -4  16      283.02      244.25     33.48 o 
   3  -4  16       62.00       -2.86     20.05 o 
   4  -4  16       84.32      103.03     28.85 o 
   5  -4  16      675.83      592.60     47.89 o 
   6  -4  16      144.67      119.57     33.91 o 
   7  -4  16      165.06      222.39     42.35 o 
  -9  -3  16      111.58      101.59     29.97 o 
  -8  -3  16      196.31      186.89     28.46 o 
  -7  -3  16       20.81       27.26     21.51 o 
  -6  -3  16      108.34      126.83     20.54 o 
  -5  -3  16      501.03      485.19     28.14 o 
  -4  -3  16      125.04      144.80     18.05 o 
  -3  -3  16      258.13      247.52     23.21 o 
  -2  -3  16      452.75      518.98     26.59 o 
  -1  -3  16     1562.46     1506.94     37.14 o 
   0  -3  16     1335.67     1324.46     34.53 o 
   1  -3  16      630.92      586.23     42.98 o 
   2  -3  16      772.37      765.79     48.83 o 
   3  -3  16      769.24      817.25     45.86 o 
   4  -3  16      591.41      563.57     45.72 o 
   5  -3  16      372.68      411.99     40.40 o 
   6  -3  16      187.65      221.17     39.29 o 
   7  -3  16       72.29       60.01     34.25 o 
 -10  -2  16       73.27       61.58     22.09 o 
  -9  -2  16      265.27      260.65     25.61 o 
  -8  -2  16      509.32      473.25     34.35 o 
  -7  -2  16      387.32      383.54     31.28 o 
  -6  -2  16     1394.12     1564.69     45.28 o 
  -5  -2  16     1537.18     1586.93     43.69 o 
  -4  -2  16     1700.49     1758.26     44.93 o 
  -3  -2  16     1164.50     1164.53     37.84 o 
  -2  -2  16     2695.36     2559.64     66.74 o 
  -1  -2  16      799.56      809.69     28.74 o 
   0  -2  16      621.82      633.45     25.55 o 
   1  -2  16      365.92      343.25     56.14 o 
   2  -2  16      125.34       95.89     22.84 o 
   3  -2  16       84.23      114.12     25.17 o 
   4  -2  16        0.28      -17.82     17.82 o 
   5  -2  16       66.36       75.82     26.34 o 
   6  -2  16       66.70       44.87     31.82 o 
   7  -2  16       28.19       13.88     54.70 o 
 -10  -1  16      363.70      356.89     37.48 o 
  -9  -1  16      598.72      578.18     32.93 o 
  -8  -1  16      607.40      611.91     41.66 o 
  -7  -1  16      939.60      966.89     40.75 o 
  -6  -1  16      679.24      671.18     32.26 o 
  -5  -1  16      125.62       79.98     16.09 o 
  -4  -1  16      231.38      232.03     20.82 o 
  -3  -1  16       10.96        4.77     11.62 o 
  -2  -1  16       20.12        9.35     10.70 o 
  -1  -1  16      423.00      429.68     22.62 o 
   0  -1  16      296.87      312.81     27.99 o 
   1  -1  16      194.49      184.41     30.56 o 
   2  -1  16      267.79      259.75     30.05 o 
   3  -1  16      438.47      490.59     38.00 o 
   4  -1  16      604.32      620.33     43.29 o 
   5  -1  16      393.72      447.69     65.42 o 
   6  -1  16      242.17      196.68     61.71 o 
 -10   0  16      101.88       62.69     21.02 o 
  -9   0  16       35.12       35.83     26.69 o 
  -8   0  16        3.56       16.78     17.03 o 
  -7   0  16      176.97      190.14     22.45 o 
  -6   0  16       66.28       82.44     22.11 o 
  -5   0  16      431.09      485.17     27.58 o 
  -4   0  16     1172.20     1092.47     35.95 o 
  -3   0  16     2169.66     2215.14     50.14 o 
  -2   0  16     1792.63     1828.70     45.08 o 
  -1   0  16     1393.65     1519.42     40.64 o 
   0   0  16     1883.03     1929.27     94.94 o 
   1   0  16      891.00      909.88     42.70 o 
   2   0  16      430.52      423.50     54.89 o 
   3   0  16      454.72      471.95     37.56 o 
   4   0  16      116.10      147.69     40.02 o 
   5   0  16       39.48       30.51     44.53 o 
   6   0  16        3.88       21.17     47.28 o 
 -10   1  16      310.47      308.68     30.65 o 
  -9   1  16      555.81      614.22     36.07 o 
  -8   1  16      875.21      821.13     63.77 o 
  -7   1  16     1153.60     1218.68     51.68 o 
  -6   1  16     1081.32     1043.72     46.89 o 
  -5   1  16     1365.56     1376.80     50.65 o 
  -4   1  16     2436.91     2460.27     67.01 o 
  -3   1  16     1083.89     1017.79     62.62 o 
  -2   1  16      175.44      143.84     19.75 o 
  -1   1  16      145.15      130.36     20.74 o 
   0   1  16      775.21      712.08     66.86 o 
   1   1  16       92.36       55.47     22.44 o 
   2   1  16       94.79       69.18     53.94 o 
   3   1  16      148.62      182.84     39.78 o 
   4   1  16      230.72      250.09     48.64 o 
   5   1  16      160.68      217.84     62.81 o 
   6   1  16      193.75      118.61     60.89 o 
 -10   2  16      434.02      384.03     37.81 o 
  -9   2  16      115.54       50.84     19.92 o 
  -8   2  16      303.25      234.75     31.56 o 
  -7   2  16      270.26      266.50     45.32 o 
  -6   2  16        7.75        8.05     17.21 o 
  -5   2  16      169.24       67.58     26.70 o 
  -4   2  16       44.25       64.18     19.00 o 
  -3   2  16       31.92       61.92     16.58 o 
  -2   2  16     1229.35     1305.39     48.59 o 
  -1   2  16       51.66       31.02     20.03 o 
   0   2  16     1988.27     2265.96    121.63 o 
   1   2  16      279.47      288.62     58.55 o 
   2   2  16      941.89      996.88     71.54 o 
   3   2  16      140.37      131.54     39.57 o 
   4   2  16      694.22      673.50     49.67 o 
   5   2  16      218.70      311.31     47.41 o 
 -10   3  16       17.22       66.39     24.74 o 
  -9   3  16       74.31       65.15     21.40 o 
  -8   3  16      160.16      236.42     44.50 o 
  -7   3  16      533.15      541.93     39.21 o 
  -6   3  16      382.76      388.84     44.05 o 
  -5   3  16      986.83     1061.12     84.24 o 
  -4   3  16      744.85      736.00     40.63 o 
  -3   3  16     1049.28     1127.75     46.63 o 
  -2   3  16      298.90      307.58     39.80 o 
  -1   3  16      415.72      514.21     47.31 o 
   0   3  16     1234.12     1282.58     95.79 o 
   1   3  16      555.60      593.74     75.04 o 
   2   3  16       68.08       81.09     44.81 o 
   3   3  16       29.81       28.14     33.16 o 
   4   3  16       16.00      -24.60     24.60 o 
 -10   4  16      307.86      321.23     46.75 o 
  -9   4  16      387.15      385.36     72.27 o 
  -8   4  16      673.48      762.99     41.31 o 
  -7   4  16     1070.89     1146.85     59.16 o 
  -6   4  16      301.45      269.35     30.54 o 
  -5   4  16      159.24      137.26     24.33 o 
  -4   4  16      165.42      140.85     24.76 o 
  -3   4  16       93.48       94.33     29.33 o 
  -2   4  16        0.26        3.69     23.44 o 
  -1   4  16        1.29      -13.17     22.92 o 
   0   4  16      103.68       92.08     47.42 o 
   1   4  16      167.12      251.38     57.86 o 
   2   4  16      146.36      158.60     52.78 o 
   3   4  16      100.48      166.58     61.44 o 
   4   4  16      187.59      216.19     68.03 o 
 -10   5  16       19.11       29.58     26.28 o 
  -9   5  16       58.20       57.17     26.35 o 
  -8   5  16       19.06      -10.19     21.92 o 
  -7   5  16        0.17       14.19     17.96 o 
  -6   5  16       18.88       32.10     29.80 o 
  -5   5  16      126.92      132.67     33.46 o 
  -4   5  16      236.53      410.72     56.08 o 
  -3   5  16      282.14      374.96     46.51 o 
  -2   5  16      370.59      389.84     65.56 o 
  -1   5  16      399.76      473.22     49.71 o 
   0   5  16      397.82      559.10     76.55 o 
   1   5  16      311.85      401.18     70.64 o 
   2   5  16      196.41      204.78     62.40 o 
   3   5  16      188.05      179.22     64.87 o 
  -9   6  16      156.46      149.67     31.67 o 
  -8   6  16      235.28      317.92     40.37 o 
  -7   6  16      360.34      315.55     47.61 o 
  -6   6  16      204.14      116.18     35.10 o 
  -5   6  16      368.39      618.97    131.12 o 
  -4   6  16      487.41      587.09     56.40 o 
  -3   6  16      364.23      381.17     60.54 o 
  -2   6  16      215.63      258.07     43.15 o 
  -1   6  16      124.14      146.78     53.33 o 
   0   6  16       26.84        9.07     43.29 o 
   1   6  16       59.17       13.88     43.84 o 
  -8   7  16       74.78       50.05     35.08 o 
  -7   7  16       42.24       50.04     34.84 o 
  -6   7  16        6.93       33.87     33.53 o 
  -5   7  16       19.17      -29.90     29.90 o 
  -4   7  16        8.40       -3.26     46.94 o 
  -3   7  16        0.78       -2.48     30.29 o 
  -2   7  16       15.91       23.62     29.44 o 
  -7   8  16       65.10       64.37     37.23 o 
  -6   8  16      115.24      103.44     40.45 o 
  -5   8  16      101.97      293.02     75.32 o 
  -4   8  16      224.91      165.06     62.53 o 
  -3   8  16       86.07       23.50     47.14 o 
  -2   8  16      238.37      226.36     65.15 o 
  -1 -10  17       54.80       76.83     45.77 o 
   0 -10  17       63.46      116.66     46.25 o 
   1 -10  17       40.24       22.82     27.07 o 
   2 -10  17      170.04      224.85     55.39 o 
   3 -10  17      101.73       27.76     39.17 o 
  -3  -9  17      126.72      124.01     39.77 o 
  -2  -9  17      185.23      190.55     32.05 o 
  -1  -9  17      194.99      223.52     31.38 o 
   0  -9  17      179.78      201.16     35.14 o 
   1  -9  17      266.44      262.42     38.64 o 
   2  -9  17      211.65       92.63     42.74 o 
   3  -9  17      106.61       29.14     37.66 o 
   4  -9  17       26.55       56.08     40.68 o 
  -5  -8  17      234.59      164.90     42.04 o 
  -4  -8  17      354.38      334.52     50.15 o 
  -3  -8  17      169.08      189.64     37.02 o 
  -2  -8  17       73.02       27.65     22.83 o 
  -1  -8  17       67.57       34.36     21.93 o 
   0  -8  17        5.81       13.87     19.30 o 
   1  -8  17        5.99       15.75     19.75 o 
   2  -8  17        5.40       -3.02     32.30 o 
   3  -8  17       74.78       59.10     36.01 o 
   4  -8  17        7.85      -10.31     31.89 o 
   5  -8  17       65.81       66.66     41.51 o 
  -6  -7  17       10.91        5.91     33.73 o 
  -5  -7  17        2.37       35.94     24.13 o 
  -4  -7  17       23.27       33.95     22.27 o 
  -3  -7  17       94.86      102.02     25.59 o 
  -2  -7  17      155.46      164.81     27.17 o 
  -1  -7  17      165.52      204.38     27.86 o 
   0  -7  17      307.81      328.92     32.66 o 
   1  -7  17      522.33      540.20     38.55 o 
   2  -7  17      403.70      429.77     62.95 o 
   3  -7  17      327.39      251.24     52.23 o 
   4  -7  17       76.25       96.07     40.41 o 
   5  -7  17       68.52       84.94     41.64 o 
   6  -7  17      125.58      141.84     49.48 o 
  -7  -6  17      275.86      347.85     56.85 o 
  -6  -6  17      241.21      228.06     33.37 o 
  -5  -6  17      468.60      491.21     39.93 o 
  -4  -6  17      550.62      578.28     39.90 o 
  -3  -6  17      930.68      962.03     50.00 o 
  -2  -6  17      437.08      389.42     43.07 o 
  -1  -6  17      452.17      460.49     48.93 o 
   0  -6  17      481.37      549.01     40.48 o 
   1  -6  17      388.12      444.70     43.57 o 
   2  -6  17      128.99      143.35     43.16 o 
   3  -6  17       57.43       63.63     36.56 o 
   4  -6  17       39.46       29.68     26.06 o 
   5  -6  17        1.61        4.23     26.05 o 
   6  -6  17       13.07      -11.25     26.80 o 
  -8  -5  17      327.82      337.12     44.21 o 
  -7  -5  17      313.37      315.21     38.03 o 
  -6  -5  17      334.31      357.00     42.83 o 
  -5  -5  17      131.25      147.36     24.37 o 
  -4  -5  17      154.41      151.01     24.69 o 
  -3  -5  17       26.41       30.60     17.34 o 
  -2  -5  17       15.26       24.40     18.10 o 
  -1  -5  17       19.13       17.01     18.06 o 
   0  -5  17      138.90      130.04     23.66 o 
   1  -5  17      298.62      255.80     34.21 o 
   2  -5  17      179.22      150.73     30.39 o 
   3  -5  17      101.92      116.78     29.51 o 
   4  -5  17      211.68      206.45     34.67 o 
   5  -5  17      260.47      266.77     63.36 o 
   6  -5  17      202.63      199.16     39.64 o 
  -8  -4  17        0.24      -23.12     23.12 o 
  -7  -4  17       15.83       34.35     21.46 o 
  -6  -4  17       82.57       94.66     22.46 o 
  -5  -4  17      867.49      847.85     43.36 o 
  -4  -4  17      288.56      309.01     48.07 o 
  -3  -4  17      534.75      568.69     29.86 o 
  -2  -4  17      944.60      937.84     34.55 o 
  -1  -4  17     1192.17     1179.15     37.02 o 
   0  -4  17      627.58      606.24     28.51 o 
   1  -4  17      514.41      541.57     63.22 o 
   2  -4  17      503.93      507.19     44.18 o 
   3  -4  17      364.47      396.17     42.93 o 
   4  -4  17      365.67      304.45     40.03 o 
   5  -4  17       20.77       35.77     26.64 o 
   6  -4  17       49.21       82.86     30.92 o 
  -9  -3  17      291.03      299.72     39.45 o 
  -8  -3  17      566.95      605.07     42.73 o 
  -7  -3  17      818.38      837.58     39.30 o 
  -6  -3  17      923.52      954.46     39.11 o 
  -5  -3  17      805.19      804.48     48.29 o 
  -4  -3  17     1591.82     1583.81     44.52 o 
  -3  -3  17      925.39      962.87     47.92 o 
  -2  -3  17     1107.68     1079.28     35.99 o 
  -1  -3  17      133.50      140.20     17.24 o 
   0  -3  17       25.40       24.24     12.34 o 
   1  -3  17       15.04        5.72     18.65 o 
   2  -3  17        0.37       18.61     20.88 o 
   3  -3  17        0.32      -26.40     29.27 o 
   4  -3  17       39.08       26.59     22.73 o 
   5  -3  17      251.86      182.72     41.71 o 
   6  -3  17      152.46      103.93     34.84 o 
  -9  -2  17      173.28      117.17     25.22 o 
  -8  -2  17      530.53      459.21     31.88 o 
  -7  -2  17      200.03      214.20     29.05 o 
  -6  -2  17      763.58      759.00     35.86 o 
  -5  -2  17       31.62       31.86     15.32 o 
  -4  -2  17        3.26        5.54     13.67 o 
  -3  -2  17       59.26       51.43     14.68 o 
  -2  -2  17      108.06      100.85     16.52 o 
  -1  -2  17      589.44      624.47     34.01 o 
   0  -2  17      604.58      585.63     30.54 o 
   1  -2  17      450.83      506.96     55.04 o 
   2  -2  17      705.55      682.33     55.60 o 
   3  -2  17      732.06      799.14     46.95 o 
   4  -2  17      424.91      534.43     42.70 o 
   5  -2  17      233.29      269.44     67.62 o 
   6  -2  17      190.39      242.99     72.84 o 
 -10  -1  17        4.65       14.08     19.09 o 
  -9  -1  17       92.80       92.61     22.23 o 
  -8  -1  17       98.43       74.78     19.71 o 
  -7  -1  17      365.28      332.66     28.06 o 
  -6  -1  17      116.44       93.86     20.84 o 
  -5  -1  17      419.87      455.34     28.13 o 
  -4  -1  17     1094.87     1075.93     36.99 o 
  -3  -1  17     1323.79     1359.74     47.19 o 
  -2  -1  17     1261.22     1237.52     37.48 o 
  -1  -1  17      610.80      613.85     26.45 o 
   0  -1  17      536.51      564.08     42.81 o 
   1  -1  17      575.80      524.66     43.55 o 
   2  -1  17      485.31      576.06     52.75 o 
   3  -1  17       17.56        4.43     20.41 o 
   4  -1  17       21.74       18.08     23.05 o 
   5  -1  17        4.14       43.98     44.94 o 
   6  -1  17        0.69       -0.82     46.59 o 
 -10   0  17      357.79      361.39     31.99 o 
  -9   0  17      644.14      573.77     44.70 o 
  -8   0  17      607.69      672.46     45.02 o 
  -7   0  17     1038.52     1079.50     48.68 o 
  -6   0  17      878.53      833.27     36.21 o 
  -5   0  17      611.57      620.24     30.90 o 
  -4   0  17      314.45      296.88     26.00 o 
  -3   0  17       93.51       61.82     16.51 o 
  -2   0  17       17.54       17.38     12.77 o 
  -1   0  17       57.47       36.50     17.22 o 
   0   0  17       15.03       30.94     19.80 o 
   1   0  17       68.06       83.47     30.37 o 
   2   0  17      245.51      251.61     29.54 o 
   3   0  17      380.99      426.80     53.62 o 
   4   0  17      332.27      419.40     68.72 o 
   5   0  17      234.82      232.41     64.05 o 
   6   0  17      149.82      184.72     64.46 o 
 -10   1  17       83.73      106.02     31.20 o 
  -9   1  17       77.05       65.46     42.17 o 
  -8   1  17       24.79      -17.91     17.91 o 
  -7   1  17       13.92       -6.92     17.35 o 
  -6   1  17        5.35       38.54     19.17 o 
  -5   1  17      159.11      177.07     26.43 o 
  -4   1  17      376.11      395.06     32.80 o 
  -3   1  17      477.03      555.83     46.53 o 
  -2   1  17      610.79      674.81     38.25 o 
  -1   1  17      932.96      994.28     44.20 o 
   0   1  17     1174.66     1211.01     63.91 o 
   1   1  17      301.20      257.70     56.21 o 
   2   1  17      502.85      498.90     74.49 o 
   3   1  17      337.95      348.98     50.95 o 
   4   1  17      262.03      252.59     48.10 o 
   5   1  17      154.70      309.38     76.14 o 
 -10   2  17       97.46       61.60     22.89 o 
  -9   2  17      249.47      239.73     29.31 o 
  -8   2  17      476.39      463.58     40.18 o 
  -7   2  17      592.28      644.04     42.87 o 
  -6   2  17      714.62      655.68     45.02 o 
  -5   2  17      387.43      384.50     33.61 o 
  -4   2  17     1147.38     1087.72     47.77 o 
  -3   2  17      411.03      372.06     32.32 o 
  -2   2  17      579.73      618.90     37.67 o 
  -1   2  17      116.26      110.68     27.49 o 
   0   2  17      944.63      982.83     88.65 o 
   1   2  17      173.64      170.29     52.64 o 
   2   2  17        1.59       48.93     40.27 o 
   3   2  17        1.39      -35.87     35.87 o 
   4   2  17       10.31        4.95     45.90 o 
 -10   3  17      281.73      291.64     41.21 o 
  -9   3  17      513.89      512.02     40.61 o 
  -8   3  17      558.39      467.21     38.76 o 
  -7   3  17      346.65      254.55     31.70 o 
  -6   3  17      177.43      148.96     25.86 o 
  -5   3  17       18.66       41.46     19.50 o 
  -4   3  17        2.13       12.21     18.21 o 
  -3   3  17       43.14       34.47     19.42 o 
  -2   3  17       31.30       31.90     26.43 o 
  -1   3  17      258.73      339.73     61.71 o 
   0   3  17      475.71      577.66     77.52 o 
   1   3  17      221.15      366.69     65.56 o 
   2   3  17      193.16      310.20     65.97 o 
   3   3  17      198.82      308.83     68.72 o 
   4   3  17      265.74      381.12     79.71 o 
 -10   4  17        0.60      -24.32     24.32 o 
  -9   4  17       10.07       21.50     31.86 o 
  -8   4  17        3.37        2.86     19.88 o 
  -7   4  17       85.65      106.09     25.68 o 
  -6   4  17      225.08      240.53     30.81 o 
  -5   4  17      301.01      311.44     32.95 o 
  -4   4  17      532.29      634.78     59.03 o 
  -3   4  17      576.96      668.27     56.07 o 
  -2   4  17      771.11      946.91     70.71 o 
  -1   4  17      445.55      443.10     70.23 o 
   0   4  17      424.20      485.85     72.98 o 
   1   4  17      312.61      302.09     63.36 o 
   2   4  17      134.67      230.62     63.50 o 
   3   4  17       72.38       22.40     49.89 o 
  -9   5  17      237.57      193.86     42.71 o 
  -8   5  17      372.86      452.65     77.05 o 
  -7   5  17      283.57      329.21     31.17 o 
  -6   5  17      392.32      481.83     40.68 o 
  -5   5  17      337.53      296.43     52.71 o 
  -4   5  17      308.72      296.79     43.97 o 
  -3   5  17      376.69      425.57     51.05 o 
  -2   5  17      109.44       73.68     30.63 o 
  -1   5  17       38.06      -27.21     35.18 o 
   0   5  17        0.51      -20.75     39.86 o 
   1   5  17        8.57       61.44     50.58 o 
   2   5  17       31.15       37.80     51.95 o 
  -9   6  17       46.36        2.38     26.66 o 
  -8   6  17        9.27      -14.02     30.65 o 
  -7   6  17       15.79      -18.87     30.77 o 
  -6   6  17        2.41      -12.43     28.71 o 
  -5   6  17        2.93      -25.20     40.41 o 
  -4   6  17       33.28       68.14     33.72 o 
  -3   6  17       55.18       75.46     35.56 o 
  -2   6  17       72.50       59.53     45.15 o 
  -1   6  17      180.94      111.19     53.60 o 
   0   6  17      245.07      319.13     69.13 o 
   1   6  17       98.28       94.42     58.27 o 
  -8   7  17      122.87       58.69     62.40 o 
  -7   7  17       61.03       56.20     48.79 o 
  -6   7  17      150.10      204.10     61.78 o 
  -5   7  17      251.03      293.81     86.04 o 
  -4   7  17      179.56      350.64     51.65 o 
  -3   7  17      252.65      340.73     58.21 o 
  -2   7  17      104.84       26.66     47.42 o 
  -2  -9  18       11.02       11.83     22.44 o 
  -1  -9  18        6.54       -3.37     23.62 o 
   0  -9  18        7.49       21.75     23.89 o 
   1  -9  18       19.12       25.62     46.73 o 
   2  -9  18       37.35      -29.14     29.14 o 
   3  -9  18       57.25       32.99     38.62 o 
  -4  -8  18       93.62       90.61     28.09 o 
  -3  -8  18      117.69       77.89     26.34 o 
  -2  -8  18      113.05      113.62     27.32 o 
  -1  -8  18      349.87      315.18     36.10 o 
   0  -8  18      123.85      124.85     26.34 o 
   1  -8  18      227.99      228.91     35.65 o 
   2  -8  18      131.76       68.58     40.54 o 
   3  -8  18      207.39      313.09     60.47 o 
   4  -8  18       33.50       -9.62     36.70 o 
  -5  -7  18      389.63      360.46     39.62 o 
  -4  -7  18      486.26      399.95     39.50 o 
  -3  -7  18      229.59      238.97     32.89 o 
  -2  -7  18      241.27      279.43     35.35 o 
  -1  -7  18      342.20      349.06     54.12 o 
   0  -7  18       54.98       10.82     20.61 o 
   1  -7  18       15.42       39.44     34.50 o 
   2  -7  18        3.44       54.15     36.56 o 
   3  -7  18        0.03       56.62     36.42 o 
   4  -7  18       13.01       41.23     37.66 o 
   5  -7  18        8.13       11.96     38.21 o 
  -6  -6  18      228.13      221.03     36.24 o 
  -5  -6  18      115.07       91.89     24.14 o 
  -4  -6  18        0.76       13.89     19.23 o 
  -3  -6  18        7.98        9.69     18.99 o 
  -2  -6  18        1.48       26.67     19.65 o 
  -1  -6  18      182.60      146.34     26.05 o 
   0  -6  18      197.62      173.26     27.73 o 
   1  -6  18      180.80      138.95     41.23 o 
   2  -6  18      171.13      140.33     42.88 o 
   3  -6  18      281.05      262.78     54.29 o 
   4  -6  18      188.17      233.23     53.60 o 
   5  -6  18      198.11      200.65     39.59 o 
   6  -6  18      138.01       82.74     43.43 o 
  -7  -5  18       78.22       75.19     27.91 o 
  -6  -5  18      171.34      176.82     28.96 o 
  -5  -5  18      216.16      263.91     37.48 o 
  -4  -5  18      876.57      808.12     43.11 o 
  -3  -5  18      194.41      171.45     29.26 o 
  -2  -5  18      475.03      518.59     53.50 o 
  -1  -5  18      445.37      471.22     42.23 o 
   0  -5  18      607.83      575.02     38.35 o 
   1  -5  18      241.11      224.34     41.09 o 
   2  -5  18      274.77      296.78     65.01 o 
   3  -5  18      204.30      204.34     56.76 o 
   4  -5  18       36.07       44.80     63.70 o 
   5  -5  18        5.48       10.42     27.37 o 
   6  -5  18        0.84       12.90     31.68 o 
  -8  -4  18      246.70      251.57     37.87 o 
  -7  -4  18      481.20      515.74     40.92 o 
  -6  -4  18      188.71      152.81     31.62 o 
  -5  -4  18     1200.52     1203.58     50.16 o 
  -4  -4  18      142.05      148.24     24.10 o 
  -3  -4  18      496.37      508.42     29.75 o 
  -2  -4  18       41.22       51.90     15.98 o 
  -1  -4  18       51.95       56.27     15.53 o 
   0  -4  18      140.75      113.95     17.97 o 
   1  -4  18       17.35        5.12     32.44 o 
   2  -4  18        5.87       -1.25     21.49 o 
   3  -4  18       76.34       28.56     29.14 o 
   4  -4  18       43.60      100.92     30.62 o 
   5  -4  18      280.30      320.79     44.32 o 
   6  -4  18      142.71       60.75     43.50 o 
  -9  -3  18       96.43       35.09     30.29 o 
  -8  -3  18       83.18       82.46     35.05 o 
  -7  -3  18        6.11       41.30     22.20 o 
  -6  -3  18       26.36       38.18     17.78 o 
  -5  -3  18       88.38      103.36     23.45 o 
  -4  -3  18      291.22      286.28     24.22 o 
  -3  -3  18      178.37      195.23     27.01 o 
  -2  -3  18      351.27      346.85     33.40 o 
  -1  -3  18      438.99      442.84     26.54 o 
   0  -3  18      867.25      893.91     45.90 o 
   1  -3  18      575.29      602.73     71.74 o 
   2  -3  18      500.70      624.96     49.64 o 
   3  -3  18      344.04      465.14     46.86 o 
   4  -3  18      239.70      283.62     36.49 o 
   5  -3  18      138.78      129.57     35.20 o 
   6  -3  18       79.95       78.07     36.52 o 
  -9  -2  18      188.07      130.79     29.04 o 
  -8  -2  18      317.18      288.77     28.73 o 
  -7  -2  18      268.19      324.47     27.98 o 
  -6  -2  18      338.25      388.43     28.65 o 
  -5  -2  18      455.54      450.14     29.53 o 
  -4  -2  18     1220.85     1258.18     41.10 o 
  -3  -2  18      802.32      802.07     33.99 o 
  -2  -2  18      621.07      603.06     29.60 o 
  -1  -2  18      273.72      260.41     31.31 o 
   0  -2  18      250.59      230.22     32.85 o 
   1  -2  18      215.38      231.50     33.31 o 
   2  -2  18       28.05       19.66     45.97 o 
   3  -2  18       11.81       15.07     24.44 o 
   4  -2  18        2.78      -13.80     22.58 o 
   5  -2  18       15.78       -7.84     26.79 o 
   6  -2  18       25.20       53.33     53.74 o 
  -9  -1  18      453.27      436.21     36.92 o 
  -8  -1  18      318.62      278.54     27.87 o 
  -7  -1  18      445.41      490.02     32.72 o 
  -6  -1  18      419.56      347.27     27.44 o 
  -5  -1  18       42.75       24.47     15.14 o 
  -4  -1  18        5.46      -11.49     13.42 o 
  -3  -1  18        0.39        2.35     13.25 o 
  -2  -1  18        6.23       -3.13     12.61 o 
  -1  -1  18        6.65        7.58     15.28 o 
   0  -1  18       49.38       44.65     22.71 o 
   1  -1  18      289.17      317.39     37.25 o 
   2  -1  18      767.02      900.35     71.36 o 
   3  -1  18      314.99      330.00     35.73 o 
   4  -1  18      188.60      268.72     54.43 o 
   5  -1  18      182.83      315.15     73.25 o 
 -10   0  18       58.97       41.21     23.90 o 
  -9   0  18        2.96       -5.14     21.86 o 
  -8   0  18       18.95       28.46     22.09 o 
  -7   0  18       19.27       10.56     19.90 o 
  -6   0  18      260.73      271.07     28.12 o 
  -5   0  18      545.41      550.59     34.43 o 
  -4   0  18      556.57      607.91     34.84 o 
  -3   0  18     1244.61     1321.98     45.52 o 
  -2   0  18      639.92      703.38     58.35 o 
  -1   0  18      573.03      560.13     36.67 o 
   0   0  18      335.47      411.18     74.35 o 
   1   0  18     1311.91     1381.56     67.21 o 
   2   0  18       26.30       24.27     22.91 o 
   3   0  18      246.02      233.86     45.57 o 
   4   0  18       42.54       52.23     48.10 o 
   5   0  18      135.04       51.68     53.05 o 
 -10   1  18      147.23      144.20     28.68 o 
  -9   1  18      293.78      323.38     37.38 o 
  -8   1  18      495.93      520.17     44.19 o 
  -7   1  18      694.80      716.27     49.09 o 
  -6   1  18      938.87      882.57     51.49 o 
  -5   1  18      297.18      225.87     28.92 o 
  -4   1  18      632.15      657.24     57.92 o 
  -3   1  18      556.83      535.52     57.35 o 
  -2   1  18      680.24      641.17     39.08 o 
  -1   1  18       45.78       31.65     19.14 o 
   0   1  18      114.38      109.95     27.07 o 
   1   1  18       57.23      128.23     48.38 o 
   2   1  18       51.70       63.08     46.59 o 
   3   1  18       58.72       88.24     49.20 o 
   4   1  18       75.34       38.07     48.65 o 
 -10   2  18      165.23      145.54     33.51 o 
  -9   2  18      216.39      189.45     28.91 o 
  -8   2  18      113.54      128.74     35.77 o 
  -7   2  18      274.64      238.26     32.32 o 
  -6   2  18       10.56        2.94     18.49 o 
  -5   2  18       64.97       77.68     22.47 o 
  -4   2  18       76.17      111.36     23.58 o 
  -3   2  18        5.02        1.71     17.27 o 
  -2   2  18      615.99      636.47     39.94 o 
  -1   2  18      154.47      210.56     52.23 o 
   0   2  18      487.32      502.75     74.35 o 
   1   2  18      185.54      147.61     50.03 o 
   2   2  18      278.23      291.65     66.11 o 
   3   2  18      146.76      324.08     72.29 o 
   4   2  18      233.34      314.05     73.39 o 
 -10   3  18       37.44       32.72     29.40 o 
  -9   3  18       20.59       26.27     21.14 o 
  -8   3  18      123.25      148.84     30.17 o 
  -7   3  18      292.18      391.55     58.18 o 
  -6   3  18      309.97      365.56     36.09 o 
  -5   3  18      227.25      243.31     33.51 o 
  -4   3  18      525.87      433.38     59.24 o 
  -3   3  18      700.23      779.66     75.18 o 
  -2   3  18      845.24      978.66     64.34 o 
  -1   3  18      171.34      207.53     53.46 o 
   0   3  18      159.90      245.60     61.57 o 
   1   3  18      193.85      148.30     51.95 o 
   2   3  18       82.60       93.05     54.01 o 
   3   3  18       13.64       48.38     52.09 o 
  -9   4  18      289.76      288.96     32.48 o 
  -8   4  18      405.69      422.34     35.08 o 
  -7   4  18      254.90      257.70     33.75 o 
  -6   4  18      158.77      159.38     28.75 o 
  -5   4  18       60.39       31.17     21.91 o 
  -4   4  18      233.64      276.99     43.40 o 
  -3   4  18       83.45       40.79     36.08 o 
  -2   4  18        0.18        7.08     38.55 o 
  -1   4  18       21.92       49.89     43.84 o 
   0   4  18       23.46       42.74     45.08 o 
   1   4  18       32.52       14.43     44.12 o 
   2   4  18       81.74      169.74     58.82 o 
  -9   5  18       16.04       24.74     28.42 o 
  -8   5  18        0.88       -2.98     20.52 o 
  -7   5  18        0.94        1.03     21.62 o 
  -6   5  18       51.20       90.30     35.60 o 
  -5   5  18       20.37       44.45     31.30 o 
  -4   5  18      154.46      143.74     37.35 o 
  -3   5  18      176.46      160.61     67.07 o 
  -2   5  18      157.05      170.22     41.71 o 
  -1   5  18      220.40      338.92     70.09 o 
   0   5  18      243.22      304.84     70.23 o 
   1   5  18      152.99      176.88     64.32 o 
  -8   6  18      161.14      181.88     43.87 o 
  -7   6  18      106.96      223.12     47.53 o 
  -6   6  18      263.24      293.60     99.78 o 
  -5   6  18      162.25      168.55     43.15 o 
  -4   6  18      297.18      315.19     49.43 o 
  -3   6  18      124.84      171.76     78.07 o 
  -2   6  18       31.06        8.52     46.87 o 
  -1   6  18      132.65      121.77     55.39 o 
  -6   7  18        5.15      -32.61     32.61 o 
  -5   7  18       20.99       -1.05     35.61 o 
  -4   7  18        0.94      -23.51     33.81 o 
  -3   7  18       42.04       30.01     35.51 o 
  -1  -9  19      164.64      152.46     36.01 o 
   0  -9  19      129.75      112.38     30.09 o 
   1  -9  19      107.19      172.62     49.75 o 
   2  -9  19      125.08      205.61     54.84 o 
  -3  -8  19      114.84      112.02     28.50 o 
  -2  -8  19       71.71       49.13     25.56 o 
  -1  -8  19       16.26       -3.33     23.05 o 
   0  -8  19       34.78        5.17     23.28 o 
   1  -8  19        1.11       -9.90     31.61 o 
   2  -8  19        4.44       -1.51     33.40 o 
   3  -8  19       20.14       59.37     41.23 o 
  -5  -7  19        2.81       16.84     24.80 o 
  -4  -7  19       12.78        9.41     23.74 o 
  -3  -7  19       20.59       20.58     22.78 o 
  -2  -7  19      131.59      126.66     37.30 o 
  -1  -7  19      138.72      132.54     37.02 o 
   0  -7  19      175.31      181.40     29.58 o 
   1  -7  19      156.41       36.83     34.63 o 
   2  -7  19      184.01      232.13     51.40 o 
   3  -7  19      170.95      161.35     50.30 o 
   4  -7  19      154.45      104.32     48.24 o 
  -6  -6  19      222.09      245.28     36.70 o 
  -5  -6  19      264.20      278.80     37.12 o 
  -4  -6  19      272.14      233.10     31.09 o 
  -3  -6  19      120.36      125.75     29.74 o 
  -2  -6  19      506.29      476.84     39.42 o 
  -1  -6  19      208.54      172.01     27.84 o 
   0  -6  19      226.71      231.39     57.62 o 
   1  -6  19      106.39       63.22     35.32 o 
   2  -6  19      142.88       99.37     43.43 o 
   3  -6  19       14.50        4.40     31.61 o 
   4  -6  19        4.17       -7.56     34.63 o 
   5  -6  19        0.12      -12.98     28.41 o 
  -7  -5  19      214.54      169.45     34.45 o 
  -6  -5  19      225.11      188.07     52.07 o 
  -5  -5  19      199.41      182.30     28.37 o 
  -4  -5  19       98.88       92.03     23.79 o 
  -3  -5  19       38.50        9.48     17.90 o 
  -2  -5  19       21.48       13.29     17.76 o 
  -1  -5  19       11.50       17.83     17.47 o 
   0  -5  19       46.25       41.94     25.43 o 
   1  -5  19        2.01       24.12     22.48 o 
   2  -5  19       67.82      100.12     29.69 o 
   3  -5  19      120.37       76.85     30.22 o 
   4  -5  19      128.16      127.65     35.05 o 
   5  -5  19      157.56      195.87     40.44 o 
  -8  -4  19       13.54      -18.11     37.12 o 
  -7  -4  19        7.52       32.55     25.45 o 
  -6  -4  19       40.10       29.85     21.18 o 
  -5  -4  19      101.23      144.06     33.14 o 
  -4  -4  19      745.59      781.44     42.87 o 
  -3  -4  19      167.65      127.26     19.92 o 
  -2  -4  19      469.37      491.35     29.56 o 
  -1  -4  19      452.76      431.42     27.86 o 
   0  -4  19      635.99      693.58     40.35 o 
   1  -4  19      332.39      366.39     41.45 o 
   2  -4  19      278.85      288.83     39.23 o 
   3  -4  19      144.14      156.82     38.07 o 
   4  -4  19       91.91      103.12     34.01 o 
   5  -4  19       28.46       29.64     29.95 o 
  -8  -3  19      315.67      362.20     80.67 o 
  -7  -3  19      360.97      393.51     36.79 o 
  -6  -3  19      520.18      517.02     33.56 o 
  -5  -3  19      350.11      351.27     28.98 o 
  -4  -3  19      882.84      859.90     38.90 o 
  -3  -3  19      480.10      542.31     36.55 o 
  -2  -3  19      263.39      255.37     23.36 o 
  -1  -3  19      155.74      165.52     20.41 o 
   0  -3  19       43.19       85.18     42.06 o 
   1  -3  19       67.98       54.05     25.41 o 
   2  -3  19        6.75       16.03     23.32 o 
   3  -3  19       20.99       26.00     25.88 o 
   4  -3  19       17.93       -3.01     33.19 o 
   5  -3  19       18.37        4.90     39.93 o 
  -9  -2  19      114.42       97.96     27.02 o 
  -8  -2  19      195.17      153.80     26.86 o 
  -7  -2  19      106.29      140.91     23.37 o 
  -6  -2  19      189.58      153.84     24.92 o 
  -5  -2  19        6.72       -9.46     15.03 o 
  -4  -2  19       32.62       12.62     15.18 o 
  -3  -2  19       22.29       19.11     14.73 o 
  -2  -2  19       14.12        6.50     13.83 o 
  -1  -2  19       93.68       86.66     19.11 o 
   0  -2  19      494.29      464.88     73.19 o 
   1  -2  19      637.58      696.12     50.72 o 
   2  -2  19      307.07      311.20     40.66 o 
   3  -2  19      219.27      265.50     35.35 o 
   4  -2  19      232.54      286.11     68.24 o 
   5  -2  19      131.67      267.32     75.87 o 
  -9  -1  19       42.74       20.85     23.05 o 
  -8  -1  19       40.20       22.83     23.31 o 
  -7  -1  19      149.27      110.11     21.75 o 
  -6  -1  19      262.17      285.13     38.33 o 
  -5  -1  19      363.64      385.15     28.45 o 
  -4  -1  19      535.60      573.49     46.53 o 
  -3  -1  19      352.76      371.33     33.00 o 
  -2  -1  19      407.09      421.43     36.64 o 
  -1  -1  19      455.32      473.67     36.37 o 
   0  -1  19      558.25      575.87     47.20 o 
   1  -1  19      132.57      138.84     31.82 o 
   2  -1  19      138.55      216.57     39.03 o 
   3  -1  19       87.10       80.56     26.70 o 
   4  -1  19       25.50       39.17     50.44 o 
   5  -1  19        1.68       72.29     53.46 o 
  -9   0  19      360.62      317.29     38.69 o 
  -8   0  19      343.37      392.29     59.27 o 
  -7   0  19      574.00      584.93     44.59 o 
  -6   0  19      368.71      366.63     50.19 o 
  -5   0  19      151.91      167.99     24.49 o 
  -4   0  19      153.08      134.81     21.97 o 
  -3   0  19      280.46      210.08     24.80 o 
  -2   0  19       89.86       45.90     20.26 o 
  -1   0  19        7.14        0.49     20.28 o 
   0   0  19        0.10      -19.01     19.01 o 
   1   0  19       15.60       23.58     22.15 o 
   2   0  19      117.23      174.41     53.33 o 
   3   0  19      118.11      148.43     56.21 o 
   4   0  19       95.46      220.73     70.64 o 
  -9   1  19       81.31       78.47     27.06 o 
  -8   1  19       34.43       42.52     25.71 o 
  -7   1  19        4.89       -9.37     19.95 o 
  -6   1  19       45.49       61.65     22.57 o 
  -5   1  19      168.87      182.08     41.99 o 
  -4   1  19      364.38      367.15     34.88 o 
  -3   1  19      103.06      127.58     23.42 o 
  -2   1  19      371.08      364.08     33.48 o 
  -1   1  19      110.31      156.71     30.03 o 
   0   1  19      539.79      536.70     45.67 o 
   1   1  19      197.38      379.74     70.37 o 
   2   1  19      155.41      120.26     51.95 o 
   3   1  19      159.96      223.89     62.53 o 
   4   1  19      118.18       87.00     58.00 o 
  -9   2  19      126.14      100.21     25.52 o 
  -8   2  19      211.59      258.08     34.67 o 
  -7   2  19      293.33      279.06     34.88 o 
  -6   2  19      401.86      346.89     43.73 o 
  -5   2  19      116.40      188.38     28.72 o 
  -4   2  19      619.56      615.71     41.87 o 
  -3   2  19      622.94      714.04     45.54 o 
  -2   2  19      679.09      713.10     43.68 o 
  -1   2  19       19.47        1.79     33.95 o 
   0   2  19       10.77      -14.29     35.60 o 
   1   2  19       89.96       50.17     40.68 o 
   2   2  19       23.84        9.07     44.81 o 
   3   2  19        0.65      -18.69     47.42 o 
  -9   3  19      315.74      345.32     59.08 o 
  -8   3  19      248.19      183.18     46.85 o 
  -7   3  19       79.94       45.50     24.83 o 
  -6   3  19       42.79       29.30     22.08 o 
  -5   3  19       13.71        4.44     19.54 o 
  -4   3  19        2.94      -10.36     19.00 o 
  -3   3  19        1.90       -5.53     60.89 o 
  -2   3  19       40.25       66.07     31.91 o 
  -1   3  19       97.54      154.34     52.23 o 
   0   3  19      120.59      118.47     49.20 o 
   1   3  19      139.23      275.43     68.03 o 
   2   3  19      135.84      121.91     57.72 o 
  -9   4  19        2.86        0.11     22.87 o 
  -8   4  19       16.04       24.93     21.49 o 
  -7   4  19       57.61       57.26     25.97 o 
  -6   4  19       61.79       54.65     25.23 o 
  -5   4  19      114.77       86.13     44.19 o 
  -4   4  19      252.08      352.96     49.81 o 
  -3   4  19      439.02      428.03    105.21 o 
  -2   4  19      215.45      240.77     43.50 o 
  -1   4  19      195.70      228.15     60.89 o 
   0   4  19      153.35      203.13     60.75 o 
   1   4  19      135.58      158.19     61.85 o 
  -8   5  19      134.16      140.36     27.16 o 
  -7   5  19      121.49      145.47     31.41 o 
  -6   5  19      117.87      138.54     42.01 o 
  -5   5  19      314.30      320.07     48.80 o 
  -4   5  19      145.65      146.98     64.60 o 
  -3   5  19       65.89       48.35     35.11 o 
  -2   5  19       27.18       30.51     46.73 o 
  -1   5  19        3.22       15.26     47.55 o 
   0   5  19       10.81      -33.54     41.37 o 
  -7   6  19        0.24       48.16     38.25 o 
  -6   6  19       18.33       48.60     38.35 o 
  -5   6  19       25.46      -16.27     30.65 o 
  -4   6  19        5.65       13.99     33.92 o 
  -3   6  19       80.23       84.75     38.69 o 
  -2   6  19       27.44      127.13     59.37 o 
  -2  -8  20       63.59       48.67     31.84 o 
  -1  -8  20      175.85      222.46     34.73 o 
   0  -8  20      148.21      143.88     35.76 o 
   1  -8  20       95.02      105.28     43.16 o 
   2  -8  20       94.97       80.81     44.67 o 
  -4  -7  20      218.77      190.67     39.31 o 
  -3  -7  20      218.37      243.66     34.53 o 
  -2  -7  20       45.12       14.39     24.50 o 
  -1  -7  20      188.71      148.58     28.50 o 
   0  -7  20       74.19       36.45     84.11 o 
   1  -7  20       26.46        1.79     34.22 o 
   2  -7  20        0.14       22.27     34.22 o 
   3  -7  20        3.10      -19.93     33.40 o 
  -5  -6  20       80.45       64.85     27.20 o 
  -4  -6  20       50.43       16.62     24.40 o 
  -3  -6  20       76.47       72.70     22.89 o 
  -2  -6  20        2.09        6.14     18.83 o 
  -1  -6  20       68.98       70.34     21.67 o 
   0  -6  20       37.78       19.93     32.99 o 
   1  -6  20      139.73      127.68     43.29 o 
   2  -6  20       80.25      114.90     44.53 o 
   3  -6  20      231.16      227.74     57.17 o 
   4  -6  20      118.52      137.16     48.10 o 
  -6  -5  20      117.42      100.65     28.78 o 
  -5  -5  20       41.32       45.94     25.76 o 
  -4  -5  20      455.97      413.37     36.50 o 
  -3  -5  20      271.62      222.78     28.54 o 
  -2  -5  20      271.13      240.84     32.67 o 
  -1  -5  20      264.69      313.13     38.80 o 
   0  -5  20      318.22      338.51     57.72 o 
   1  -5  20      248.61      231.48     37.08 o 
   2  -5  20       82.85      108.49     30.61 o 
   3  -5  20       66.62       66.80     31.34 o 
   4  -5  20       29.73       43.56     30.54 o 
  -7  -4  20      292.82      282.79     38.53 o 
  -6  -4  20      149.17      139.96     31.27 o 
  -5  -4  20      406.06      459.42     38.11 o 
  -4  -4  20      238.31      216.46     28.66 o 
  -3  -4  20      222.65      154.43     25.01 o 
  -2  -4  20       21.16       17.75     15.99 o 
  -1  -4  20      127.29       78.51     21.53 o 
   0  -4  20        5.01        9.14     22.61 o 
   1  -4  20        2.93      -21.60     21.60 o 
   2  -4  20        5.70      -16.46     21.66 o 
   3  -4  20       58.96       37.83     38.41 o 
   4  -4  20       22.72       53.17     32.30 o 
  -8  -3  20       30.24       36.14     27.76 o 
  -7  -3  20        0.47      -17.99     23.75 o 
  -6  -3  20       10.48       16.04     18.47 o 
  -5  -3  20        0.29      -10.87     16.66 o 
  -4  -3  20      182.47      185.48     23.96 o 
  -3  -3  20      106.23       85.04     19.24 o 
  -2  -3  20      203.37      171.04     22.05 o 
  -1  -3  20      210.66      218.35     25.55 o 
   0  -3  20      381.29      439.16     52.30 o 
   1  -3  20      357.90      311.83     71.33 o 
   2  -3  20      269.32      241.75     46.25 o 
   3  -3  20      156.57      158.65     34.98 o 
   4  -3  20       66.14       60.89     47.35 o 
  -8  -2  20      295.00      261.94     31.52 o 
  -7  -2  20      145.81      134.38     25.65 o 
  -6  -2  20      412.72      379.27     38.72 o 
  -5  -2  20      266.68      282.26     38.95 o 
  -4  -2  20      280.63      237.61     24.33 o 
  -3  -2  20      318.71      328.47     26.50 o 
  -2  -2  20      413.35      459.20     31.27 o 
  -1  -2  20      251.41      279.52     30.84 o 
   0  -2  20      174.68      189.36     34.96 o 
   1  -2  20      142.17      138.42     30.98 o 
   2  -2  20       29.28       25.78     25.47 o 
   3  -2  20        7.54       12.96     24.53 o 
   4  -2  20       20.49       16.77     30.07 o 
  -8  -1  20      250.29      191.56     33.68 o 
  -7  -1  20      226.84      229.77     26.96 o 
  -6  -1  20      204.48      163.81     24.48 o 
  -5  -1  20       57.24       42.92     17.77 o 
  -4  -1  20        2.41        4.86     14.82 o 
  -3  -1  20      122.19       88.67     26.81 o 
  -2  -1  20       12.99       -4.52     18.43 o 
  -1  -1  20       40.31       20.26     25.91 o 
   0  -1  20      214.40      240.14     36.25 o 
   1  -1  20       28.65       51.05     27.74 o 
   2  -1  20      123.42      144.60     32.60 o 
   3  -1  20      232.61      213.03     62.26 o 
   4  -1  20      127.49       69.82     57.04 o 
  -9   0  20       40.04       42.09     35.21 o 
  -8   0  20       16.69       26.91     24.39 o 
  -7   0  20       22.99       16.61     23.11 o 
  -6   0  20      114.66      122.04     27.31 o 
  -5   0  20      699.67      626.81     44.05 o 
  -4   0  20      117.65      118.18     25.69 o 
  -3   0  20      304.31      256.35     31.23 o 
  -2   0  20      132.68      175.08     37.05 o 
  -1   0  20      742.66      851.98     59.17 o 
   0   0  20        9.85       -2.08     43.29 o 
   1   0  20      601.01      627.33     51.16 o 
   2   0  20       48.66       15.94     38.62 o 
   3   0  20      164.15      194.48     64.18 o 
  -9   1  20      141.22      151.61     33.64 o 
  -8   1  20      206.15      203.56     32.73 o 
  -7   1  20      310.02      288.13     35.85 o 
  -6   1  20      407.74      428.15     49.01 o 
  -5   1  20      264.18      289.80     35.20 o 
  -4   1  20      459.42      479.45     81.55 o 
  -3   1  20      495.44      521.74     40.47 o 
  -2   1  20      248.90      219.79     28.86 o 
  -1   1  20        1.72        5.06     23.10 o 
   0   1  20       33.91      -23.09     35.46 o 
   1   1  20       40.39      142.11     53.74 o 
   2   1  20        2.51       24.46     46.87 o 
   3   1  20       28.59       -9.21     45.90 o 
  -9   2  20      131.78      150.39     41.99 o 
  -8   2  20       78.85       33.07     25.81 o 
  -7   2  20       28.79       28.42     24.45 o 
  -6   2  20       20.15       -5.04     20.63 o 
  -5   2  20        5.86        9.14     21.11 o 
  -4   2  20        6.45       -0.04     19.70 o 
  -3   2  20        4.93       40.19     21.51 o 
  -2   2  20      100.81      168.28     38.73 o 
  -1   2  20      157.40      256.74     59.79 o 
   0   2  20      144.74      143.21     55.94 o 
   1   2  20      205.58      216.60     58.55 o 
   2   2  20      197.54      300.85     74.08 o 
  -8   3  20       38.30       37.46     25.43 o 
  -7   3  20       94.56      100.52     28.89 o 
  -6   3  20       99.74      101.88     38.15 o 
  -5   3  20      164.68      200.22     30.83 o 
  -4   3  20      265.88      227.88     32.15 o 
  -3   3  20      379.28      327.75    131.39 o 
  -2   3  20      223.96      315.56     65.28 o 
  -1   3  20      111.92       10.03     41.37 o 
   0   3  20       77.07      150.63     59.92 o 
   1   3  20       81.40       15.26     50.17 o 
  -8   4  20       99.89      103.60     26.34 o 
  -7   4  20       92.83      132.56     31.40 o 
  -6   4  20       99.58       92.00     27.78 o 
  -5   4  20       54.71       22.90     32.79 o 
  -4   4  20       49.98       70.61     34.90 o 
  -3   4  20       41.34       10.18     31.79 o 
  -2   4  20        0.39       27.35     45.22 o 
  -1   4  20        0.21      -17.45     41.64 o 
   0   4  20        5.49       16.36     45.35 o 
  -7   5  20        6.58       18.24     38.55 o 
  -6   5  20        3.64       16.57     46.11 o 
  -5   5  20       86.14       92.72     38.12 o 
  -4   5  20       59.36       26.31     35.78 o 
  -3   5  20      140.16      111.33     40.12 o 
  -2   5  20       59.08       63.08     50.99 o 
  -3  -7  21       36.28       67.70     28.67 o 
  -2  -7  21       51.50       36.54     25.46 o 
  -1  -7  21       86.37       88.36     28.03 o 
   0  -7  21       91.10       87.82     43.98 o 
   1  -7  21      118.87       94.01     41.37 o 
   2  -7  21      105.45      145.55     51.54 o 
  -4  -6  21      376.02      310.92     39.47 o 
  -3  -6  21      134.22      107.01     29.16 o 
  -2  -6  21      144.83      140.39     37.35 o 
  -1  -6  21      183.75      147.51     27.45 o 
   0  -6  21      164.29      210.69     51.81 o 
   1  -6  21       52.55       79.30     40.27 o 
   2  -6  21       31.76      -30.24     30.24 o 
   3  -6  21        9.90      -10.86     36.56 o 
  -6  -5  21      137.77      179.39     35.34 o 
  -5  -5  21      107.09       90.37     28.62 o 
  -4  -5  21       40.39       27.30     25.45 o 
  -3  -5  21       55.46       45.80     22.22 o 
  -2  -5  21        1.22        0.80     20.09 o 
  -1  -5  21       11.77        2.45     20.07 o 
   0  -5  21        9.57       80.26     37.52 o 
   1  -5  21       30.41       34.63     34.91 o 
   2  -5  21       38.21       24.24     28.31 o 
   3  -5  21       88.74       97.68     35.52 o 
  -6  -4  21       37.47       55.22     27.04 o 
  -5  -4  21        2.25      -10.27     22.81 o 
  -4  -4  21      360.52      340.79     34.48 o 
  -3  -4  21      278.14      293.11     32.28 o 
  -2  -4  21      242.85      274.84     26.52 o 
  -1  -4  21      175.92      177.10     28.11 o 
   0  -4  21      290.51      278.12     39.34 o 
   1  -4  21      231.22      291.55     41.01 o 
   2  -4  21      101.13      106.30     31.53 o 
   3  -4  21       74.05       62.42     34.15 o 
  -7  -3  21      218.60      154.97     32.45 o 
  -6  -3  21      391.69      309.97     38.17 o 
  -5  -3  21      167.22      191.91     37.88 o 
  -4  -3  21      216.57      204.87     24.46 o 
  -3  -3  21      291.42      275.06     26.62 o 
  -2  -3  21      215.13      234.09     25.02 o 
  -1  -3  21      209.47      202.78     34.13 o 
   0  -3  21       34.71       25.64     25.87 o 
   1  -3  21        1.51       -4.12     24.26 o 
   2  -3  21        2.40       19.90     36.76 o 
   3  -3  21        0.37       17.27     29.52 o 
  -7  -2  21       78.08       65.87     23.70 o 
  -6  -2  21      119.42       79.88     20.92 o 
  -5  -2  21       21.43       -1.71     16.53 o 
  -4  -2  21        0.09      -15.95     15.95 o 
  -3  -2  21        4.65       12.85     16.90 o 
  -2  -2  21       50.22       57.21     19.83 o 
  -1  -2  21      107.82      111.36     30.32 o 
   0  -2  21      144.50      135.77     54.63 o 
   1  -2  21      176.59      162.83     34.10 o 
   2  -2  21      258.64      253.06     41.40 o 
   3  -2  21      128.73      185.33     38.59 o 
  -8  -1  21       22.06      -24.25     24.25 o 
  -7  -1  21       98.06       84.65     24.36 o 
  -6  -1  21      182.72      191.60     26.72 o 
  -5  -1  21      210.77      255.45     43.86 o 
  -4  -1  21      184.79      197.34     37.81 o 
  -3  -1  21      218.88      204.06     27.02 o 
  -2  -1  21      202.41      208.90     29.73 o 
  -1  -1  21      289.30      330.43     41.64 o 
   0  -1  21      193.39      233.34     76.48 o 
   1  -1  21      286.77      324.52     43.02 o 
   2  -1  21       29.66       53.81     30.84 o 
   3  -1  21       45.12       92.08     52.91 o 
  -8   0  21      188.13      164.45     32.93 o 
  -7   0  21      248.09      240.93     35.68 o 
  -6   0  21      266.28      266.58     35.15 o 
  -5   0  21      162.24      168.85     29.66 o 
  -4   0  21       61.98       61.05     24.28 o 
  -3   0  21      235.55      235.69     32.01 o 
  -2   0  21       18.07       27.02     27.33 o 
  -1   0  21        4.87       28.43     25.38 o 
   0   0  21       81.59      138.61     32.72 o 
   1   0  21        6.01       61.85     45.35 o 
   2   0  21        3.47      -36.97     36.97 o 
  -8   1  21       27.28       50.91     27.42 o 
  -7   1  21        0.02       -0.87     27.03 o 
  -6   1  21       11.46       22.04     23.64 o 
  -5   1  21       18.72       11.32     21.02 o 
  -4   1  21      123.27      144.89     28.10 o 
  -3   1  21       77.92       98.78     26.22 o 
  -2   1  21      156.66      177.45     34.09 o 
  -1   1  21      183.74      216.70     41.30 o 
   0   1  21      170.92      305.25     68.17 o 
   1   1  21      266.32      342.22     72.84 o 
   2   1  21      129.44       93.05     53.19 o 
  -8   2  21       85.29       84.44     30.17 o 
  -7   2  21      114.81      130.38     32.62 o 
  -6   2  21      178.36      195.51     32.95 o 
  -5   2  21      229.67      261.94     41.56 o 
  -4   2  21      310.31      366.87     64.61 o 
  -3   2  21      315.56      335.95     36.14 o 
  -2   2  21      132.53      115.45     51.54 o 
  -1   2  21       56.16        8.38     40.68 o 
   0   2  21       17.93      -13.06     40.41 o 
   1   2  21       36.66        3.02     47.42 o 
  -7   3  21       27.67       58.30     28.18 o 
  -6   3  21       26.16       36.49     28.95 o 
  -5   3  21       38.51       46.93     25.23 o 
  -4   3  21       25.56       13.55     32.44 o 
  -3   3  21        3.34        9.48     45.49 o 
  -2   3  21        0.27      -37.25     37.25 o 
  -1   3  21       34.30       74.49     49.34 o 
   0   3  21       41.27      104.32     59.92 o 
  -7   4  21       38.46       51.61     32.97 o 
  -6   4  21       59.63       73.39     38.86 o 
  -5   4  21      137.01      201.36     43.91 o 
  -4   4  21      114.90       60.71     44.19 o 
  -3   4  21      133.86      160.03     41.79 o 
  -2   4  21       99.92       39.86     47.69 o 
  -3  -6  22       19.50        1.65     25.26 o 
  -2  -6  22        0.39      -10.71     24.31 o 
  -1  -6  22       44.35        4.65     28.53 o 
   0  -6  22       23.23       68.99     43.43 o 
   1  -6  22      160.66      102.80     45.35 o 
  -5  -5  22       27.86       12.50     26.91 o 
  -4  -5  22      209.67      188.09     32.90 o 
  -3  -5  22      320.43      293.51     39.61 o 
  -2  -5  22      133.26      155.12     27.35 o 
  -1  -5  22      148.39      215.78     52.50 o 
   0  -5  22      107.79      130.70     50.30 o 
   1  -5  22      158.79       51.40     39.72 o 
   2  -5  22       79.66      137.68     60.27 o 
  -5  -4  22      135.65      125.87     30.08 o 
  -4  -4  22       64.72       76.58     27.16 o 
  -3  -4  22      172.51      204.57     29.61 o 
  -2  -4  22       79.18       91.53     21.66 o 
  -1  -4  22       33.83       39.42     27.45 o 
   0  -4  22        0.02       15.09     26.21 o 
   1  -4  22        5.88       -5.72     24.55 o 
   2  -4  22        5.26        3.85     34.63 o 
  -6  -3  22        0.26        4.12     26.01 o 
  -5  -3  22        0.38      -12.40     19.75 o 
  -4  -3  22       85.25       52.79     20.07 o 
  -3  -3  22      116.74      123.45     22.12 o 
  -2  -3  22       86.38       94.14     23.70 o 
  -1  -3  22      178.01      201.62     36.68 o 
   0  -3  22      163.28      133.03     33.92 o 
   1  -3  22      151.35      148.63     36.64 o 
   2  -3  22       97.06      103.20     32.24 o 
  -7  -2  22      187.68      183.09     31.17 o 
  -6  -2  22      146.82      147.30     28.02 o 
  -5  -2  22      240.30      233.03     30.48 o 
  -4  -2  22      221.22      285.81     43.23 o 
  -3  -2  22      124.60      154.99     25.14 o 
  -2  -2  22      392.38      376.23     38.47 o 
  -1  -2  22      155.38      164.51     35.13 o 
   0  -2  22      117.77      108.42     40.41 o 
   1  -2  22        5.08      -18.18     26.67 o 
   2  -2  22      148.02      188.91     40.02 o 
  -7  -1  22      156.09      173.66     34.21 o 
  -6  -1  22      122.52      155.68     50.98 o 
  -5  -1  22       91.23       50.09     22.75 o 
  -4  -1  22        0.79      -10.26     18.11 o 
  -3  -1  22       11.68        8.12     21.15 o 
  -2  -1  22        0.33        6.44     25.17 o 
  -1  -1  22        7.22        2.86     25.36 o 
   0  -1  22      103.70       83.17     31.47 o 
   1  -1  22       43.14       53.60     29.94 o 
   2  -1  22        8.46      -29.00     47.00 o 
  -7   0  22       44.57       32.89     27.26 o 
  -6   0  22       23.29       -2.98     22.77 o 
  -5   0  22      167.47      151.62     30.93 o 
  -4   0  22      179.26      215.02     32.82 o 
  -3   0  22      203.40      228.71     45.61 o 
  -2   0  22       81.43       70.19     39.65 o 
  -1   0  22      371.94      413.50     47.68 o 
   0   0  22       82.90      107.58     33.45 o 
   1   0  22      193.87      186.78     63.77 o 
  -7   1  22      187.03      214.64     36.03 o 
  -6   1  22      305.71      264.77     59.39 o 
  -5   1  22      282.24      216.91     37.91 o 
  -4   1  22      155.92      181.76     31.03 o 
  -3   1  22      159.59      118.94     44.49 o 
  -2   1  22       79.90       31.16     27.94 o 
  -1   1  22       36.97      152.83     52.09 o 
   0   1  22        3.88      -36.56     39.44 o 
   1   1  22        0.42      -44.39     44.39 o 
  -7   2  22       43.67       59.26     28.10 o 
  -6   2  22       19.74        3.20     26.54 o 
  -5   2  22       22.97      -22.18     22.18 o 
  -4   2  22        3.58        9.30     23.84 o 
  -3   2  22        0.71      -10.10     30.48 o 
  -2   2  22       37.23       -8.66     45.22 o 
  -1   2  22       87.56      172.07     60.75 o 
   0   2  22       87.76      115.86     55.11 o 
  -6   3  22       64.19      125.05     30.28 o 
  -5   3  22      143.57      125.99     53.98 o 
  -4   3  22      100.81      122.52     74.56 o 
  -3   3  22      102.43      175.65     57.59 o 
  -2   3  22       85.13       89.06     52.36 o 
  -3  -5  23       39.65       85.81     28.47 o 
  -2  -5  23        5.00      -23.86     23.86 o 
  -1  -5  23        0.47       13.61     37.93 o 
   0  -5  23        4.86       64.46     43.98 o 
  -4  -4  23      121.71       75.83     29.22 o 
  -3  -4  23      194.67      215.60     36.81 o 
  -2  -4  23      145.35      166.63     31.60 o 
  -1  -4  23       85.17      113.02     41.37 o 
   0  -4  23       74.77       65.11     31.80 o 
   1  -4  23      137.41      141.97     40.68 o 
  -5  -3  23      190.41      199.38     36.22 o 
  -4  -3  23      144.06      119.91     26.67 o 
  -3  -3  23      175.07      185.69     28.85 o 
  -2  -3  23      103.73      101.74     28.66 o 
  -1  -3  23       48.70       51.19     29.16 o 
   0  -3  23       13.48       23.94     28.02 o 
   1  -3  23        5.16        0.76     28.23 o 
  -6  -2  23       58.89       34.03     28.74 o 
  -5  -2  23        8.59       29.11     22.70 o 
  -4  -2  23        7.59       22.93     19.59 o 
  -3  -2  23        1.95      -11.98     21.26 o 
  -2  -2  23        6.07       59.17     29.50 o 
  -1  -2  23       70.13      105.34     34.46 o 
   0  -2  23      134.67      167.25     50.23 o 
   1  -2  23       53.54       36.30     58.62 o 
  -6  -1  23       74.47      104.75     30.50 o 
  -5  -1  23      123.92      141.78     32.01 o 
  -4  -1  23      144.93      153.06     48.98 o 
  -3  -1  23      230.68      185.26     32.48 o 
  -2  -1  23      109.89       65.27     32.30 o 
  -1  -1  23      194.39      186.24     39.24 o 
   0  -1  23       49.64      104.55     33.93 o 
   1  -1  23      103.12       54.29     44.26 o 
  -6   0  23      136.12       97.55     30.51 o 
  -5   0  23      129.75      125.99     30.53 o 
  -4   0  23       10.28      -18.19     22.85 o 
  -3   0  23       44.35       53.99     25.97 o 
  -2   0  23       11.07       -3.94     35.39 o 
  -1   0  23        6.24       -6.79     27.97 o 
   0   0  23       29.36       56.21     50.30 o 
  -6   1  23        0.29      -13.32     30.12 o 
  -5   1  23        1.16       -1.84     24.14 o 
  -4   1  23       34.69       25.64     25.62 o 
  -3   1  23       97.79      120.34     54.70 o 
  -2   1  23       92.57      164.93     59.24 o 
  -1   1  23      100.05       92.77     53.46 o 
  -5   2  23       98.02      104.04     30.51 o 
  -4   2  23       76.01       61.34     27.94 o 
  -3   2  23       77.79       74.90     50.17 o 
  -3  -3  24       76.67       89.32     30.76 o 
  -2  -3  24       20.48       -6.37     26.80 o 
  -1  -3  24       67.97       63.77     42.33 o 
  -4  -2  24      255.71      240.09     45.70 o 
  -3  -2  24       66.07       89.73     29.05 o 
  -2  -2  24      123.00      126.57     35.46 o 
  -1  -2  24       30.49       -4.67     38.07 o 
  -4  -1  24        0.33      -14.00     30.33 o 
  -3  -1  24        0.18      -17.02     22.16 o 
  -2  -1  24        1.61        3.58     28.21 o 
  -3   0  24      162.15      111.74     48.10 o 
                                                 
